# Supplementary material for: Time from first tumor manifestation to diagnosis in patients with GEP-NET: Results from a large German tertiary referral center
Source: Medicine (Baltimore). 2021 Sep 17;100(37):e27276. doi: 10.1097/MD.0000000000027276 (PMC8448036; doi:10.1097/MD.0000000000027276)
Supplement: Supplemental Digital Content [file medi-100-e27276-s001.xlsx]

## Sheet: Blatt1
Legend: Basic Data Set for NET tumors, used by the Central Tumor Documentation of the Frankfurt University Cancer Center
Basic Data Set - NET Tumors
Version V 0.5			Current status: 22.11.2018
			Josephine Siegert Esra Koca Gabriele Husmann
NET Histologies Gastrointestinal Tract	ICD-10	ICD-O-3	Description Histology (preferred names are shown in bold, pathology findings may also include alternative names)
	C ..	8013/3	Large cell neuroendocrine carcinoma
	C ..	8041/3	Small cell neuroendocrine carcinoma
			Small cell carcinoma without further information
			Reserve cell carcinoma
			Round cell carcinoma
	D ..	8150/1	Endocrine pancreatic tumor without further information
			Islet cell tumor without further specification
	C ..	8150/3	Malignant endocrine pancreatic tumor
			Islet cell carcinoma
			Islet cell adenocarcinoma
			Endocrine pancreatic tumor, hormonally active
	C ..	8151/3	Malignant insulinoma
			Insulinoma, malignant
			Malignant beta cell tumor
	D ..	8152/1	Glucagonoma without further specification
			Alpha cell tumor without further specification
			Enteroglucagonom without further specification
			Glucagon-like peptide-producing tumor
			L-cell tumor
			Pancreatic peptide and pancreas-peptide-like peptide in terminal tyrosinamide producing tumor
			PP/PYY producing tumor
	C ..	8152/3	Malignant glucagonoma
			Glucagonoma, malignant
			Malignant alpha cell tumor
			Malign enteroglucagonoma
	D ..	8153/1	Gastrinom without further specification
			G-cell tumor without further specification
			Gastrin cell tumor
	C ..	8153/3	Malignant gastrinoma
			Gastrinom, malignant
			G-cell tumor, malignant
			Malignant gastrin cell tumor
	D ..	8155/1	Vipom without further specification
	C ..	8155/3	Malignant vipoma
	D ..	8156/1	Somatostatinoma, not specified more precisely
			Somatostatin cell tumor without further specification
	C ..	8156/3	Malignant somatostatinoma
			Somatostatinoma, malignant
			Malignant somatostatin cell tumor
	D ..	8240/1	Carcinoid tumor of questionable dignity
			Argentaffiner carcinoid tumor without further specification
			Argentaffinom without further specification [obs.]
	C ..	8240/3	Carcinoid tumor without further specification
			Carcinoid without further specification
			Typical carcinoid
			Neuroendocrine tumor, grade 1
			Neuroendocrine carcinoma, well differentiated
			Neuroendocrine carcinoma, low grade
	C ..	8241/3	Enterochromaffin cell carcinoid
			Argentaffiner malignant carcinoid tumor
			Smart argentaffinom[obs.]
			EC cell tumor
			Serotonin producing carcinoid
	D ..	8242/1	Enterochromaffin-like-cell carcinoid without further specification
			ECL cell carcinoid without further specification
	C ..	8242/3	Malignant enterochromaffin-like cell tumor
			Malignant ECL cell carcinoid
	C ..	8243/3	CUP cell carcinoid
			Mucocarcinoid tumor
			Mucinous carcinoid
	C ..	8244/3	Mixed adeno-neuroendocrine carcinoma / MANEC
			Combined mixed carcinoid and adenocarcinoma
			Combined carcinoid
			MANEC
			Mixed cell carcinoid adenocarcinoma
	D ..	8245/1	Tubular carcinoid
	C ..	8245/3	Adenocarcinoid tumor
	C ..	8246/3	Neuroendocrine carcinoma NEC, grade 3
	C ..	8247/3	Merkel cell carcinoma
			Merkel cell tumor
			Primary cutaneous neuroendocrine carcinoma
	C ..	8249/3	Atypical carcinoid tumor
			Neuroendocrine tumor, grade 2
			Moderately differentiated neuroendocrine carcinoma
	C ..	8574/3	Adenocarcinoma with neuroendocrine differentiation
			Carcinoma with neuroendocrine differentiation
Basic data set according to ADT / GEKiD with UCT-specific additions
Default Characteristic	Status	Comment	Additional comments	Documentation references
Statement of grounds	✓	Patient is informed of the notification	UCT Tumor Documentation reports all oncological patients to the clinical-epidemiological cancer registry in Hessen on behalf of the doctors of the University Hospital Frankfurt. Here are the reasons for not informing the patient.
Health insurance number	✓	About HL7	Unique insured person number (health insurance fund) of the patient
Health insurance number	✓	About HL7	Unique name of the respective health insurance fund or insurance company
Patient Data
Name	✓	Import GTDS from ORBIS
Name addition	✓		From, to, from ...
First name(s)	✓	Import GTDS from ORBIS
Title	✓
Name at birth	✓		Name at birth
Other former names	✓		Previous names of the patient
Date of birth	✓	Import GTDS from ORBIS
Street, house number	✓	Import GTDS from ORBIS
Postcode	✓	Import GTDS from ORBIS
Location	✓	Import GTDS from ORBIS
Country	✓
Pat. ID (ORBIS)	✓	Import GTDS from ORBIS
Sex	✓	Import GTDS from ORBIS
Last profession	✓		Where information is available
Last profession (duration in years)	✓		Where information is available
Longest profession	✓		Where information is available
Longest occupation (duration in years)	✓		Where information is available
Name of physicians involved in treatment (family doctor / specialist / other physician)	✓		Data is transferred from ORBIS
First name of treating physician (family doctor / specialist / other physician)	✓		Data is transferred from ORBIS
Of doctors involved in treatment (family doctor / specialist / other doctor)	✓		Data is transferred from ORBIS
Previous tumor diseases in anamnesis	✓		Free text with ICD-10 and indication of diagnosis year
Pre-existing conditions	✓		Free text with ICD-10 and year of diagnosis (e.g. hepatitis B and C, liver cirrhosis, Crohn's disease, ulcerative colitis, diabetes type I, HIV infection etc.)	(Hashimoto)-Thyroiditis E06.3 Please document pituitary adenomas, adenomas of the adrenal glands and parathyroid gland (D35.1), after transplantation (all organs).
Comorbidities			Free text with ICD-10 and indication of diagnosis year
NET symptoms (before initial diagnosis or in case of initial diagnosis)	✓	Enter under the initial diagnosis date with TT.MM. YYYYY Important: Please always fill in this characteristic -> relevant for evaluation This date can be used to determine the time between the onset of symptoms and the diagnosis.	Yes = Yes No = No X = Unknown	Qualitative characteristic 465 Please note: If "Yes", then indicate the symptoms of functional NET in "Concomitant diseases".
Department NET symptomatics	✓	Department that diagnosed NET symptoms	3 = Central emergency room 10 = Ex domo 16 = Medical Clinic I, Gastro 19 = Clinic for General and Visceral Surgery 31= Clinic for Nuclear Medicine etc.	Under "Melde-Info" documented
Multiple endocrine neoplasia	✓		MEN I or MEN II	ICD-10: D44.8
Flush	✓	Symptom of functionally active NET	On initial diagnosis or on admission to the UKF; symptoms in progress; flush	ICD-10: R23.2
Diarrhoea	✓	Symptom of functionally active NET	On initial diagnosis or on admission to the UKF; symptoms during the course; diarrhoea without further specification	ICD-10: K52.9
Upper abdominal pain	✓	Symptom of functionally active NET	On initial diagnosis or on admission to the UKF; symptoms during course; pain in the upper abdomen	ICD-10: R10.1
Lower abdominal pain	✓	Symptom of functionally active NET	On initial diagnosis or on admission to the UKF; symptoms during the course; pain in the lower abdomen	ICD-10: R10.3
Abdominal pain	✓	Symptom of functionally active NET	On initial diagnosis or on admission to the UKF; symptoms during course; abdominal pain	ICD-10: R10.4
Tachycardia	✓	Symptom of functionally active NET	On initial diagnosis or on admission to the UKF; symptoms in progress; tachycardia, not further described	ICD-10: R00.0
Alcohol abuse	✓	Enter under the initial diagnosis date with DD.MM. YYYYY	Yes = Yes No = No X = Unknown K = Not specified Ex = Dry	Qualitative characteristic 63
Smoking status	✓	Enter under the initial diagnosis date with DD.MM. YYYYY	1 N = < 100 cigarettes in life= non-smoker 2 R = Smoker 3 E = Ex-smoker 4 X = Unknown 5 n.a. = not specified	Qualitative characteristic 42
Malignancies in the family	✓	Via diagnostic mask -> "additional documentation". malignancies in relatives	First-degree relatives
Malignancies in the family - ICD	✓	Via diagnostic mask -> "additional documentation" -> "malignancies in relatives"	Free text with ICD-10 and indication of diagnosis year
Tumor Diagnosis
Recorded on...	✓	Recording date	Date of recording at UKF
Admitted to...	✓	Reason for inclusion	• Initial treatment • Further processing • Symptomatic therapy • Long-term care / aftercare • Diagnostics • Other • Second Opinion • Unknown
In the foreground during recording	✓		• Tumor (primary tumor) • Recurrence locoregional • Remote metastases • Lymph node relapse • Both (locoregional recurrence and distant metastases) • General progression • Unknown • Primary tumor recurrence
Reason for doctor's visit (for diagnosis)	✓	Occasion Diagnosis	• Tumor symptoms • Statutory early detection • Specific screening measure • Preventive examination non-statutory • Self examination • Long term care / aftercare • Other investigation • Unknown • Post mortem diagnosis only
Department at diagnosis	✓	The department that made the diagnosis	3 = Central emergency department 10 = Ex domo 16 = Medical Clinic I, Gastroenterology 19 = Clinic for General and Visceral Surgery 31= Clinic for Nuclear Medicine etc.	Documented under "Reporting Info"
Diagnosis date	✓	Is assigned by tumor documentation	Marked with month/year accuracy if applicable
Tumor Diagnosis Text	✓	Name of the disease (free text)	For NET: select "Neuroendocrine tumors" from the selection list
Tumor Diagnosis ICD-10 Code	✓		According to the current ICD-GM
ICD version	✓		Name of the ICD-GM version used for coding
Tumor localization	✓	At first diagnosis	According to the tumor localization key of the ICD-O-2
Tumor Localization - Version	✓		Name of the ICD-O version used for coding
Diagnostic backup	✓		Highest achieved diagnostic reliability at diagnostic date
Page localization	✓	Paired organ only	Institution-specific indication of the side concerned
NET primary case	✓		According to primary case definition focus on onco only for new diagnoses from 01.01.2018.
NET imaging and examinations
NET Imaging (before initial diagnosis or during initial diagnosis)	✓	With date DD.MM. YYYY Important: Fill in this characteristic if the tumor has been diagnosed during imaging	1 = J = Yes 2 = N = No 3 = X = Unknown	Qualitative characteristic 472
NET Random findings (for initial diagnosis)	✓	With date DD.MM. YYYY Important: Fill in this characteristic if the tumor was diagnosed by chance during another examination	1 = J = Yes 2 = N = No 3 = X = Unknown	Qualitative characteristic 473
NET Endoscopy	✓	With date DD.MM. YYYY Important: Fill in this characteristic if the tumor was diagnosed during an endoscopy	1 = J = Yes 2 = N = No 3 = X = Unknown	Qualitative characteristic 476
NET Tumor Biopsy	✓	With date DD.MM. YYYY Important: Fill in this characteristic if the tumor was diagnosed in the course of a biopsy	1 = J = Yes 2 = N = No 3 = X = Unknown	Qualitative characteristic 474
NET metastasis biopsy	✓	With date DD.MM. YYYY Important: Fill out this feature if the NET metastasis was diagnosed during a biopsy	1 = J = Yes 2 = N = No 3 = X = Unknown	Qualitative characteristic 475
CT	✓	With date DD.MM. YYYY several in the course of time, if necessary	On PET CT from the shortlist: 14 PET = Positron Emission Tomography 15 PET DOTANOC = Onco-PET-CT + DOTANOC 16 PET DOTATOC = Onco-PET-CT + DOTATOC 17 PET DOTATATE = PET-CT + DOTATATE	Qualitative characteristic 400
PET diagnostics	✓	With date DD.MM. YYYY several in the course of time, if necessary	Selection list: 1 = J = Performed in domo 2 = X = Unknown or not performed 3 = F = External diagnostics 4 = n = Not desired by the patient	Qualitative characteristic 249
DOTATOC - Result	✓
DOTANOC - Result	✓
MRI	✓	With date DD.MM. YYYY MRT examination, possibly several during the course of the procedure	Selection list: 1 = Skull 2 = Basin 3 = Thorax 4 = Abdomen 5 = Upper abdomen 6 = Dervical spine 7 = Tthoracic spine 8 = Lumbar spine 9 = Spinal axis 10 = Lower extremities 11 = Neck 12 = Upper extremities 13 = Mamma	Qualitative characteristic 401 If several regions are examined (e.g. upper abdomen and abdomen), the feature is created twice with the same date.
CT/MRI performed after TACE	✓	With date DD.MM. YYYY if necessary several in the course Control CT / MRT after TACE	1 = J = Yes 2 = N = No 3 = X = Unknown	Qualitative characteristic 346
Sonography	✓	Sonography	1 = N = Performed, no 2 = J = Performed, yes 3 = F = External findings	Qualitative characteristic 127
Octreotide scintigraphy	✓	With date DD.MM. YYYY several in the course of time, if necessary	1 = J = Yes 2 = N = No 3 = X = Unknown	Qualitative characteristic 310
Colonoscopy	✓	With date DD.MM. YYYY several in the course of time, if necessary	1 = J = Yes 2 = N = No 3 = X = Unknown	Qualitative characteristic 285
Esophago-Gastro-Duodenoscopy	✓	With date DD.MM. YYYY several in the course of time, if necessary	1 = J = Yes 2 = N = No 3 = X = Unknown	Qualitative characteristic 286
SSTR overexpression	✓	Radiological findings pretherapeutic	SSTR expression of tumor on PET/CT: 1 pos = overexpression detectable 2 neg = overprint not detectable	Qualitative characteristic 243
Nutrition / Psycho-oncology / Social service
Nutritional advice	✓		Date of the 1st consultation in the calendar year
Psycho-oncological consultation	✓		Date of 1st consultation in calendar year (25 min. and more)
Social service contact	✓		Date of the 1st consultation in the calendar year
Histology
Tumor histology - date	✓		At initial diagnosis and if necessary in the course of
Tumor histology - text	✓		Indicates the original name of the morphological diagnosis
Morphology - key	✓		According to ICD-O morphology (current version)
Morphology key - version	✓
Dignity	✓	5. position of the morphology key	0 = Benign 1 = Unsafe behaviour 2 = Carcinoma in situ 3 = Malignant 6 = Metastasis (not encoded by UCT)
Grading	✓		Indicates the degree of differentiation of the tumor
Ki67 (also MIB 1)	✓	In %	At first diagnosis	Quantitative characteristic 70
Ki67 (also MIB 1) - In the course	✓	In %	Changes Ki67 in the course of	Quantitative characteristic 70
Mitosis rate	✓	HPF	At initial diagnosis 10 HPF = high power field = 2mm², at least 40 fields (at 40x magnification) evaluated in the region of highest mitosis density	Quantitative characteristic 132
Mitosis rate - In the course	✓	HPF	Changes in mitosis rate during the course	Quantitative characteristic 132
Immunohistochemistry
Chromogranin	✓		Specification from Patho's report: 1 pos = Chromogranin expression detectable 2 neg = Chromogranin expression not detectable	Quantitative characteristic 245
Synaptophysin	✓		Specification from Patho's report: 1 pos = expression synaptophysin 2 neg = no expression synaptophysin	Quantitative characteristic 244
Laboratory
5-HIES	✓	5-Hydroxyindolylacetic acid	In 24-hour urine	Quantitative characteristic 130
5-HIES - in the course of	✓		Changes 5-HIES in the course of	Quantitative characteristic 70
Chromogranin A	✓	Chromogranin A	ng/ml	Quantitative characteristic 95
Chromogranin A - in the course of	✓		Changes Chromogranin A in the course of	Quantitative characteristic 95
NSE	✓	Neuronenspezifische Enolase		Quantitative characteristic 71
NSE - in the course of	✓		Changes NSE in the course of	Quantitative characteristic 71
Serotonin	✓		µg/l	Quantitative characteristic 94
Serotonin - in the course of	✓		Changes in serotonin in the course of	Quantitative characteristic 94
Gastrin	✓		ng/l	Quantitative characteristic 131
Gastrin - in the course of	✓		Changes Gastrin in the course of	Quantitative characteristic 131
Lymph node status
Number of lymph nodes examined	✓
Number of lymph nodes affected	✓
Number of sentinel lymph nodes examined	✓		If applicable
Number of sentinel lymph nodes affected	✓		If applicable
TNM classification			In addition to the TNM at ED, further ones can be documented in the course
TNM date	✓
TNM version	✓		Indicates the version of the TNM used for classification (currently version 7)
TNM y-symbol	✓		Classification during or after initial multimodal therapy
TNM r-symbol	✓		Recurrent tumors
TNM a-symbol	✓		Autopsy
TNM c/p/u-prefix T	✓		Clinical / histopathological / ultrasound
TNM c/p/u-prefix N	✓		Clinical / histopathological / ultrasound
TNM c/p/u-prefix M	✓		Clinical / histopathological / ultrasound
TNM T-category	✓		Spread of the primary tumor
TNM m-symbol	✓		Multiple primary tumors in one anatomical region
TNM N-category	✓		Lymph nodes
TNM M-category	✓		Long-distance metastases
TNM L-category	✓		Lymph vessel invasion
TNM V-category	✓		Vein invasion
TNM Pn-category	✓		Perineural invasion
Tumor stage	✓	Tumor stage according to UICC (based on TNM)	in addition to the tumor stage at initial diagnosis, further stages can be documented in the course
Classifications			If applicable
Haemato-oncological and other classifications Date	✓
Haemato-oncological and other classifications Name	✓		Ann-Arbor, WHO (brain tumors), Gleason, FIGO etc.
Haemato-oncological and other classifications Stage	✓
Long-distance metastases
Localization of distant metastases	✓
Date of diagnostic backup of remote metastases	✓
General performance status	✓		ECOG or Karnofsky
Operation			Among the operations, biopsies are also documented e.g. diagnostic colonoscopy/esophagus-gastro-duodenoscopy/liver punch biopsy ...
Intention of the operation	✓		Curative / palliative
Electrical intervention / urgent / emergency intervention	✓
Operation Free Text	✓
Operation date	✓
OPS Key	✓
OPS version	✓
Operators	✓		1st and 2nd surgeon
Operation complications - type	✓		Selection list of surgical complications stored in GTDS
Operation complications - attitude towards the operation	✓		Intraoperative / postoperative
Revision operation	✓		Yes / no / date
R-Classification
Assessment of the local residual status after completion of the operation	✓		R-Classification
Overall assessment of the residual status after completion of primary therapy	✓		Overall assessment of the residual classification (global R-classification) of the disease including any distant metastases
Radiotherapy
Intention of the radiotherapy	✓		Curative / palliative
Radiotherapy Position on surgical therapy	✓		Adjuvant / neoadjuvant / intraoperative / other
Radiotherapy application type	✓		Peptide-receptor-based radiotherapy (PRRT)
Radiotherapy target area	✓
Radiotherapy side target area	✓
Start of radiotherapy	✓
Radiotherapy end	✓
Radiotherapy application type	✓
Radiotherapy single dose	✓
Radiotherapy total dose	✓
Radiotherapy end reason	✓
Radiotherapy side effects
Radiotherapy side effects according to CTC degree	✓		Is documented from grade 3
Radiotherapy side effects according to CTC type	✓
Radiotherapy side effects according to CTC version	✓		Currently version 4
Systemic or other therapies
Intention of the systemic therapy	✓
Intention of the systemic therapy	✓		Adjuvant / neoadjuvant / intraoperativ / sonstiges
Intention of the systemic therapy	✓		Chemotherapy / Hormone therapy / Immunotherapy or antibody therapy / Bone marrow transplantation / Wait and see / Active surveillance / Targeted substances / Other
Intention of the systemic therapy	✓	Basically all therapy lines are documented	The following protocols for NET: 1. somatostatin analogues: octreotide / lanreotide 2nd everolimus 3. temozolomide / dacarbazine (DTIC) / capecitabine (Xeloda) / others
Systemic therapy Start	✓
Systemic therapy substances	✓		Trade name or active substance
Systemic therapy End of reason	✓
Systemic therapy End	✓
Systemic therapy Side effects
Systemic therapy side effects according to CTC grade	✓		Is documented from grade 3
Systemic therapy Side effects according to CTC type	✓
Systemic therapy side effects according to CTC version	✓		Currently version 4
Development			A history is created for each therapy
Date of examination Progress	✓
Overall assessment of tumor status = remission status	✓		Overall assessment of the disease taking into account all manifestations: • Complete remission (CR) • Partial remission/at least 50 % reduction of the tumor (partial remission, PR) • No change (NC) = stable disease • Progression • Divergent events • Clinical improvement of the condition, but criteria for partial remission not met (minimal response, MRI) • Full remission with residual abnormalitie…
Tumor status primary tumor	✓		• kein Tumor nachweisbar • Tumor remains (residual tumor) • Tumor residues Progress residual tumor • Tumor residues No change residual tumor • Local relapse • Questionable finding • Unknown • Missing information
Tumor status lymph nodes	✓		• No regional lymph node metastases • Recurrence / newly occurring LK metastases • Tumor (residual tumor in regional LK) • Progress lymph node infestation • No Change Lymph node infestation • Questionable finding • Unknown • Missing information
Tumor status distant metastases	✓		• No remote metastases detectable • Metastases (known) • Recurrence / newly occurring distant metastases • Remote metastases residuals • Remote metastases Progress • Remote metastases No Change • Questionable finding • Unknown • Missing information
Tumor Conference
Tumor Conference date	✓		Date of the tumor conference
Tumor conference type	✓		Pre-therapeutic / post-operative / post-therapeutic
Tumor conference - designation	✓		Name of the tumor conference (e.g. Gastrointestinal Tumor Conference, Neuroendocrine Tumor Conference)
Tumor Conference - location	✓
Tumor Conference question	✓		Questions for the Tumor Conference
Tumor Conference recommendation	✓		Recommendation of the Tumor Conference
Studies
Study name	✓
Date of admission to study	✓		Corresponds to the date of the signed consent form
End of studies	✓
Endpoint study	✓		E.g. regular end of study / termination by practitioner / termination by patient / progress / death of patient / other
Closure/ Death
Date of death	✓	Within GTDS mask "Termination data" via button "Termination / Death"
Direct cause of death ICD	✓		According to ICD-10
Direct cause of death text	✓
Intermediate cause of ICD	✓
Intermediate cause text	✓
Underlying disease ICD	✓		According to ICD-10
Underlying disease text	✓
Death from tumor	✓		Yes / no Death due to tumor = yes, if the tumor is in the underlying disease on the cadaver's certificate
Information about the detector
Notifying institution	✓
Detector Hospital Department - Ward - Station - Practice	✓
Detector Name Doctor	✓
Notifier Address	✓
Detector Postcode	✓
Detector Location	✓
Notifier Reporting date	✓
Notifier Bank name	✓
Notifier Account holder	✓
Detector BIC	✓
Detector IBAN	✓
Literature
ADT basic data record:
http://www.tumorzentren.de/
Updated uniform basic oncological data set of the German Tumour Centres Association (ADT) and the Society of Epidemiological Cancer Registries in Germany (GEKID), Federal Gazette, March 27, 2014
Change history
2018-05-31		Description of histologies: Addition of alternative names
2018-11-16		Supplements to NET symptomatology, imaging, laboratory tests
