# Supplementary material for: Time from first tumor manifestation to diagnosis in patients with GEP-NET: Results from a large German tertiary referral center
Source: Medicine (Baltimore). 2021 Sep 17;100(37):e27276. doi: 10.1097/MD.0000000000027276 (PMC8448036; doi:10.1097/MD.0000000000027276)
Supplement: Supplemental Digital Content [file medi-100-e27276-s002.xlsx]

## Sheet: Tabelle1
Legend: Anonymized Data Set
ORBIS_ID	GTDS_ID	Sex	Admission to the University Hospital	Date of birth	Date of death	Date of tumour manifestation	Time from tumor manifestation to initial diagnosis (DAYS)	Time from tumor manifestation to initial diagnosis (MONTHS)	Time from tumor manifestation to initial diagnosis (YEARS)	Diagnosis date	Age at first diagnosis	ICD10	HISTOLOGY	Grading	Primary contact	Department/Specialty	NET symptoms	Symptoms	Type of NET-unspecific symptoms	NET imaging	Type of imaging	Random finding	Reason for the random finding	Initial endoscopic examination	Smokers	Alcohol abuse	Family anamnesis for malignant diseases	NET tumor biopsy performed	NET metastasis biopsy performed	Metastases present	Number of metastases	Metastasis localization	Metastases at initial diagnosis	Number of metastases at initial diagnosis	Metastasis localization at initial diagnosis	Chromogranin A	Synaptophysin	Proliferation marker Ki67	Ki67 (Percent value in the primary biopsy)	Other malignant diseases
1	1	Male	2016-10-24	1942-11-14	Alive	2016-07-15	92	3	0	2016-10-15	73	C26.9	8013/3	3	Outside the university hospital	Other hospital	Yes	R10.1	None	Yes	CT	No	Not a random finding	No	Non-smokers	No	Unknown	No	No	Yes	1	PUL	Yes	1	PUL	Missing	Missing	Yes	0.8	No
2	2	Female	2018-12-06	1957-04-28	Alive	2018-12-06	7	0	0	2018-12-13	61	C18.7	8240/3	1	Within the university hospital	Gastroenterology	No	No	None	No		Yes	Polyp	No	Unknown	Unknown	Unknown	Yes	No	No	0	None	No	0	None	Positive	Positive	Yes	<2%	No
3	3	Male	2004-11-17	1946-04-21	Alive	Unknown	Unknown	Unknown	Unknown	1993-05-19	47	C18.1	8240/3	Unknown	Outside the university hospital	Other hospital	Yes	K52.9	None	No		Unknown	Unknown	No	Unknown	Unknown	Unknown	No	No	No	0	None	No	0	None	Missing	Missing	No		No
4	4	Male	2005-08-22	1953-09-29	2017-12-02	Unknown	Unknown	Unknown	Unknown	1997-03-15	43	C17.9	8249/3	1	Outside the university hospital	Unknown	Yes	R23.2	None	Unknown		No	Not a random finding	No	Non-smokers	No	No	No	Yes	Yes	4	HEP, OSS, PER, LYM	Yes	1	HEP	Missing	Missing	Yes	<1%	No
5	5	Male	1997-05-24	1939-05-23	Alive	Unknown	Unknown	Unknown	Unknown	1997-05-24	58	C17.1	8249/3	3	Outside the university hospital	Unknown	Unknown	Unknown	Unknown	Unknown		Unknown	Unknown	Unknown	Non-smokers	No	Unknown	No	No	No	0	None	No	0	None	Positive	Missing	Yes	<10%	No
6	6	female	2018-08-31	1941-11-16	2011-04-27	2010-01-03	227	7	0	2010-08-18	68	C18.2	8246/3	3	Within the university hospital	Notaufnahmen	Yes	R10.1	None	No		No	Not a random finding	No	Smokers	Unknown	Unknown	Yes	Yes	Yes	2	OTH, PUL	Yes	1	OTH	Positive	Positive	Yes	0.6	No
7	7	female	2003-04-08	1936-06-26	2018-08-12	Unknown	Unknown	Unknown	Unknown	1998-05-15	61	C17.9	8240/3	1	Outside the university hospital	Unknown	Unknown	Unknown	Unknown	Unknown		Unknown	Unknown	Unknown	Unknown	Unknown	Unknown	No	No	No	0	None	No	0	None	Missing	Missing	No		No
8	8	Female	2015-05-15	1945-04-26	Alive	2015-05-15	0	0	0	2015-05-15	70	C25.9	8240/3	1	Within the university hospital	General Surgery	No	No	None	No		Yes	Coincidence during other surgery	No	Non-smokers	No	Unknown	Yes	No	No	0	None	No	0	None	Positive	Positive	Yes	<2%	Yes
9	9	Male	2007-12-17	1945-10-05	Alive	Unknown	Unknown	Unknown	Unknown	2007-01-15	61	C20	8240/3	1	Outside the university hospital	Other hospital	No	yes	Haematochecia, Flatulence	No		No	Colonoscopy	Yes	Smoking abuse	No	Unknown	No	No	No	0	None	No	0	None	Missing	Missing	No		No
10	10	Female	2017-08-11	1961-06-02	Alive	2017-08-11	369	12	1	2018-08-15	57	C25.1	8240/3	1	Within the university hospital	Gastroenterology	Yes	No	None	Yes	Endosonography	No	Not a random finding	Yes	Smokers	No	No	Yes	No	No	0	None	No	0	None	Missing	Missing	Yes	0.01	No
11	11	Male	2003-04-22	1918-09-27	Alive	2003-04-20	2	0	0	2003-04-22	84	C17.2	8240/3	Unknown	Within the university hospital	General Surgery	No	yes	Ileus	No		Yes	Ileus	No	Unknown	Unknown	Unknown	Yes	No	No	0	None	No	0	None	Positive	Positive	No		No
12	12	Male	2003-05-14	1941-08-19	Alive	Unknown	Unknown	Unknown	Unknown	1999-05-15	57	C25.4	8246/3	Unknown	Outside the university hospital	Unknown	Unknown	Unknown	Unknown	Unknown		Unknown	Unknown	Unknown	Unknown	Unknown	Unknown	No	Yes	Yes	2	HEP, OSS	No	0	None	Positive	Positive	No		No
13	13	Male	2018-05-12	1967-03-29	2018-05-13	2018-05-12	0	0	0	2018-05-12	41	C17.1	8240/3	1	Within the university hospital	Cardiology	Yes	K52.9, R00.0	Stool irregularities, Nausea, Vomiting	No		Yes	Ileus	No	Non-smokers	No	Unknown	Yes	No	No	0	None	No	0	None	Positive	Positive	Yes	<1%	Yes
14	14	Female	2018-08-29	1956-07-05	Alive	Unknown	Unknown	Unknown	Unknown	2011-06-15	54	C25.9	8153/1	2	Outside the university hospital	Other hospital	Yes	R10.1, K52.9	None	Yes	MRI/CT	Yes	Unknown	Yes	Non-smokers	No	Unknown	No	No	Yes	1	LYM	No	0	None	Missing	Missing	Yes	0.04	Yes
15	15	Female	2007-09-11	1930-12-31	Alive	2000-08-15	0	0	0	2000-08-15	69	C16.9	8240/3	1	Outside the university hospital	Physician in private practice	No	No	None	No		Yes	polyp	Yes	Non-smokers	No	Yes	Yes	No	No	0	None	No	0	None	Positive	Positive	Yes	<2%	Yes
16	16	female	2010-12-20	1981-07-02	2013	2006-12-10	583	19	1	2008-07-15	27	C25.0	8240/3	1	Within the university hospital	Notaufnahmen	Yes	K52.9, R10.4	None	Yes	CT/Sonography	No	Not a random finding	No	Non-smokers	No	Unknown	Yes	Yes	Yes	3	LYM, HEP, PUL	Yes	2	LYM, HEP	Positive	Positive	Yes	0.02	Yes
17	17	female	2018-08-24	1946-04-03	2010	Unknown	Unknown	Unknown	Unknown	2001-06-15	55	C80.0	8240/3	Unknown	Outside the university hospital	Unknown	Unknown	Unknown	Unknown	Unknown		Unknown	Unknown	No	Unknown	Unknown	Unknown	No	No	Yes	5	HEP, LYM, PER, OTH, ADR	Yes	5	HEP, LYM, PER, OTH, ADR	Missing	Missing	No		No
18	18	Female	2014-05-07	1944-12-20	Alive	2004-11-15	0	0	0	2004-11-15	59	C17.0	8246/3	Unknown	Outside the university hospital	Unknown	Unknown	Unknown	Unknown	Unknown		Unknown	Unknown	No	Non-smokers	No	Yes	No	No	No	0	None	No	0	None	Missing	Missing	No		No
19	19	Male	2018-09-30	1940-12-18	2009	2001-07-15	0	0	0	2001-07-15	60	C20	8240/3	1	Outside the university hospital	Unknown	No	No	None	Unknown		Yes	Polyp	Unknown	Smokers	Unknown	Unknown	No	No	No	0	None	No	0	None	Missing	Missing	No		Yes
20	20	Male	2009-08-11	1941-09-18	2011	2009-07-15	27	0	0	2009-08-11	67	C25.9	8249/3	2	Outside the university hospital	General practitioner	No	No	None	Yes	Sonography	Yes	Sonography	No	Unknown	Unknown	Unknown	No	Yes	Yes	2	HEP, PUL	Yes	1	HEP	Positive	Positive	Yes	0.15	No
21	21	Male	2005-08-11	1946-01-16	Alive	Unknown	Unknown	Unknown	Unknown	2004-08-15	58	C80.0	8246/3	3	Outside the university hospital	Unknown	Unknown	Unknown	Unknown	Unknown		Unknown	Unknown	Unknown	Smokers	Unknown	Unknown	No	No	Yes	4	HEP, PUL, OSS, MAR	Yes	4	HEP, PUL, OSS, MAR	Missing	Missing	No		No
22	22	Female	2002-08-27	1941-12-15	Alive	Unknown	Unknown	Unknown	Unknown	2002-04-15	60	C25.4	8151/0	Unknown	Outside the university hospital	Unknown	Unknown	Unknown	Unknown	Unknown		Unknown	Unknown	Unknown	Unknown	Unknown	Unknown	No	Yes	Yes	1	HEP	Yes	1	HEP	Positive	Positive	No		No
23	23	Male	2009-06-18	1972-05-10	Alive	2009-05-15	18	0	0	2009-06-02	37	C16.3	8240/3	1	Within the university hospital	Gastroenterology	Yes	K52.9	None	Yes	Sonography	No	Not a random finding	Yes	Non-smokers	No	Unknown	Yes	No	No	0	None	No	0	None	Positive	Positive	Yes	<2%	No
24	24	Male	2012-08-20	1926-05-07	Alive	2012-08-13	8	0	0	2012-08-21	86	C80.0	8246/3	3	Within the university hospital	Ear, nose and throat physician	No	yes	Dyspnea	Yes	CT	No	Not a random finding	No	Unknown	Unknown	Unknown	No	Yes	Yes	1	LYM	Yes	1	LYM	Positive	Positive	Yes	0.9	No
25	25	Female	2002-11-01	1945-11-17	Alive	2002-08-15	48	1	0	2002-10-02	56	C25.9	8249/3	3	Outside the university hospital	Unknown	Yes	R10.1	Weight loss	Yes	CT	No	Not a random finding	No	Unknown	Unknown	Unknown	No	Yes	Yes	1	HEP	Yes	1	HEP	Positive	Positive	Yes	0.4	No
26	26	Female	2018-06-12	1948-01-13	Alive	2017-07-15	0	0	0	2017-07-15	69	C16.9	8249/3	2	Outside the university hospital	Other hospital	Unknown	Unknown	Unknown	No		Yes	Coincidence during other surgery	No	Non-smokers	No	No	No	No	No	0	None	No	0	None	Missing	Missing	Yes	0.04	Yes
27	27	Male	2007-02-13	1934-08-27	2007	2007-02-13	0	0	0	2007-02-13	72	C17.1	8240/3	1	Within the university hospital	General Surgery	Unknown	Unknown	None	No		Yes	Coincidence in imaging	No	Unknown	Unknown	Unknown	Yes	Yes	Yes	1	LYM	Yes	1	LYM	Missing	Missing	No		No
28	28	Female	2018-09-30	1967-09-26	Alive	2000-11-15	0	0	0	2000-11-15	33	C16.9	8240/3	Unknown	Within the university hospital	Gastroenterology	No	No	None	No		Yes	EGD	Yes	Unknown	Unknown	Unknown	Yes	No	No	0	None	No	0	None	Missing	Missing	No		Yes
29	29	Male	2018-09-30	1934-05-27	2019	Unknown	Unknown	Unknown	Unknown	2009-11-15	75	C17.2	8246/3	Unknown	Outside the university hospital	Unknown	Unknown	Unknown	Unknown	Unknown		Unknown	Unknown	Unknown	Unknown	Yes	Unknown	No	No	No	0	None	No	0	None	Missing	Missing	No		Yes
30	30	Male	2018-09-30	1946-07-14	2015	2008-07-15	1169	38	3	2011-09-27	65	C17.2	8249/3	2	Outside the university hospital	Unknown	Yes	K52.9	None	Yes	PET	No	Not a random finding	Unknown	Non-smokers	No	No	Yes	Yes	Yes	1	HEP	Yes	1	HEP	Positive	Positive	Yes	0.05	No
31	31	Female	2016-11-30	1949-10-10	Alive	2015-08-15	0	0	0	2015-08-15	65	C25.0	8574/3	3	Outside the university hospital	Unknown	Unknown	Unknown	Unknown	Unknown		Unknown	Unknown	Unknown	Unknown	Unknown	Unknown	No	No	Yes	4	LYM, HEP, PUL, ADR	Yes	2	LYM, HEP	Missing	Missing	No		No
32	32	Male	2017-04-03	1963-07-18	Alive	2017-04-03	0	0	0	2017-04-03	53	C18.7	8240/3	1	Within the university hospital	Gastroenterology	No	No	None	No		Yes	Polyp	Yes	Unknown	Unknown	Unknown	Yes	No	No	0	None	No	0	None	Positive	Positive	Yes	<2%	No
33	33	Female	2006-02-28	1947-03-24	Alive	2006-02-28	1	0	0	2006-03-01	58	C80.0	8246/3	Unknown	Within the university hospital	Neurosurgery	No	yes	Epileptic attack	Yes	MRI	Yes	Coincidence in imaging	No	Unknown	Unknown	Yes	No	No	Yes	1	BRA	Yes	1	BRA	Missing	Missing	No		Yes
34	34	Female	2015-07-27	1967-11-06	Alive	2014-06-15	0	0	0	2014-06-15	46	C17.2	8240/3	1	Within the university hospital	Gastroenterology	No	No	None	No		Yes	Colonoscopy	Yes	Smokers	Unknown	Unknown	Yes	No	No	0	None	No	0	None	Positive	Positive	Yes	<2%	No
35	35	Male	2012-02-21	1954-03-24	Alive	Unknown	Unknown	Unknown	Unknown	2012-01-15	57	C17.2	8240/3	1	Outside the university hospital	Unknown	Unknown	Unknown	Unknown	Unknown		Unknown	Unknown	Unknown	Unknown	Unknown	Unknown	No	Yes	Yes	3	OTH, SPL, HEP	Yes	1	OTH	Positive	Positive	Yes	<2%	Yes
36	36	Female	2018-08-18	1949-09-11	Alive	Unknown	Unknown	Unknown	Unknown	2009-09-12	60	C17.9	8240/3	1	Outside the university hospital	Unknown	Yes	K52.9	None	No		No	Not a random finding	No	Unknown	Unknown	Unknown	Yes	No	Yes	1	HEP	Yes	1	HEP	Missing	Missing	No		No
37	37	female	2003-08-27	1961-04-11	2016	2002-08-18	374	12	1	2003-08-27	42	C25.2	8249/3	2	Outside the university hospital	Unknown	Yes	R10.1	None	Yes	Scintigraphy	No	Not a random finding	No	Unknown	Unknown	Unknown	Yes	Yes	Yes	2	HEP, LYM	Yes	1	HEP	Positive	Positive	No		No
38	38	Male	2017-10-26	1938-09-12	Alive	Unknown	Unknown	Unknown	Unknown	2016-11-15	78	C17.2	8240/3	1	Outside the university hospital	Unknown	Unknown	Unknown	Unknown	Yes	CT	Unknown	Unknown	No	Unknown	Unknown	Unknown	No	No	Yes	4	HEP, OSS, LYM, PER	Yes	4	HEP, OSS, LYM, PER	Missing	Missing	No		No
39	39	Male	2017-02-14	1937-04-28	2017	2017-02-14	0	0	0	2017-02-14	79	C20	8246/3	3	Within the university hospital	Radiology	Yes	K52.9	Constipation	Yes	CT	No	Not a random finding	No	Stop smoking	Unknown	No	No	Yes	Yes	2	PUL, LYM	Yes	2	PUL, LYM	Missing	Missing	Yes	0.7	No
40	40	Female	2018-09-03	1941-09-08	Alive	2007-07-15	0	0	0	2007-07-15	65	C25.1	8249/3	2	Outside the university hospital	Unknown	No	No	None	Yes	Sonography	Yes	Sonography	No	Unknown	Unknown	Unknown	No	Yes	Yes	1	HEP	No	0	None	Missing	Missing	Yes	0.15	No
41	41	Female	2010-03-26	1963-08-09	Alive	2010-03-15	11	0	0	2010-03-26	46	C17.0	8240/3	1	Within the university hospital	Gastroenterology	Yes	K52.9	None	No		Yes	Endoscopy	Yes	Unknown	Unknown	Unknown	Yes	No	No	0	None	No	0	None	Positive	Positive	Yes	0.01	No
42	42	Male	2016-03-24	1957-02-04	Alive	2016-02-04	49	1	0	2016-03-24	59	C17.2	8249/3	2	Outside the university hospital	Other hospital	No	No	None	Yes	Sonography	Yes	Coincidence in imaging	No	Stop smoking	No	Unknown	Yes	Yes	Yes	1	HEP	Yes	1	HEP	Positive	Positive	Yes	0.02	No
43	43	Male	2014-02-25	1963-10-28	Alive	2014-02-25	0	0	0	2014-02-25	50	C20	8240/3	1	Within the university hospital	Gastroenterology	No	No	None	No		Yes	Sonography	Yes	Unknown	Unknown	No	Yes	No	No	0	None	No	0	None	Positive	Positive	Yes	<2%	No
44	44	Male	2004-12-17	1939-06-09	Alive	Unknown	Unknown	Unknown	Unknown	1999-07-15	60	C17.8	8249/3	2	Outside the university hospital	Unknown	Unknown	Unknown	Unknown	Unknown		Unknown	Unknown	Unknown	Non-smokers	Unknown	Unknown	Yes	Yes	Yes	2	HEP, PER	Yes	1	HEP	Positive	Positive	No		No
45	45	Female	2012-09-14	1949-02-16	Alive	2012-07-15	0	0	0	2012-07-15	63	C17.2	8249/3	2	Outside the university hospital	Unknown	Unknown	Unknown	Unknown	Unknown		Unknown	Unknown	Unknown	Unknown	Unknown	Unknown	No	No	Yes	1	HEP	Yes	1	HEP	Missing	Missing	Yes	0.05	No
46	46	Female	2018-08-07	1947-05-22	Alive	Unknown	Unknown	Unknown	Unknown	2018-07-15	71	C80.0	8240/3	1	Outside the university hospital	Other hospital	Unknown	Unknown	Unknown	Unknown		Unknown	Unknown	No	Unknown	Unknown	Unknown	No	No	Yes	1	OTH	Yes	1	OTH	Missing	Missing	Yes	<1%	Yes
47	47	Male	2014-05-09	1949-02-27	Alive	Unknown	Unknown	Unknown	Unknown	2007-10-15	58	C17.2	8240/3	1	Outside the university hospital	Unknown	Unknown	Unknown	Unknown	Unknown		Unknown	Unknown	Unknown	Unknown	Unknown	Unknown	Yes	Yes	Yes	2	HEP, PER	No	0	None	Positive	Positive	Yes	<2%	No
48	48	Male	2013-11-01	1960-08-05	Alive	2013-09-15	0	0	0	2013-09-15	53	C16.9	8240/3	1	Outside the university hospital	Unknown	Yes	R10.1	None	No		Yes	Endoscopy	Yes	Unknown	Unknown	Unknown	No	No	No	0	None	No	0	None	Missing	Missing	Yes	<1%	Yes
49	49	female	2007-05-09	1950-03-10	2013	Unknown	Unknown	Unknown	Unknown	2007-04-15	57	C17.1	8240/3	1	Outside the university hospital	Unknown	Yes	K52.9	None	Unknown		No	Not a random finding	Unknown	Stop smoking	Unknown	Unknown	No	Yes	Yes	2	PER, LYM	No	0	None	Missing	Missing	Yes	<5%	No
50	50	Female	2011-02-24	1950-05-26	Alive	2010-01-15	11	0	0	2010-01-26	59	C16.9	8246/3	Unknown	Outside the university hospital	Unknown	Yes	R10.1	None	No		No	Not a random finding	Yes	Smokers	No	Unknown	No	No	No	0	None	No	0	None	Missing	Missing	No		No
51	51	Male	2008-07-04	1944-01-07	2008	2006-07-01	803	26	2	2008-09-11	63	C25.9	8240/3	1	Within the university hospital	Gastroenterology	No	yes	Cholestasis	No		No	Not a random finding	Yes	Unknown	Unknown	Unknown	Yes	No	No	0	None	No	0	None	Missing	Positive	Yes	<2%	No
52	52	female	2004-08-02	1951-01-31	2007	2004-04-15	109	3	0	2004-08-02	53	C17.0	8246/3	3	Outside the university hospital	Unknown	Yes	R10.3	Weight loss, Vomiting, Nausea	Yes	CT	No	Not a random finding	No	Unknown	Unknown	Unknown	Yes	No	Yes	2	LYM, ADR	Yes	1	LYM	Positive	Positive	Yes	0.5	No
53	53	Female	2006-05-03	1948-01-30	Alive	2004-07-15	706	23	1	2006-06-21	58	C25	8151/1	1	Outside the university hospital	Other hospital	No	yes	Hypoglycaemia	Yes	MRI	No	Not a random finding	No	Unknown	Unknown	Unknown	Yes	No	No	0	None	No	0	None	Positive	Positive	Yes	<2%	No
54	54	Male	2016-01-16	1973-07-06	Alive	2016-01-16	0	0	0	2016-01-16	42	C18.1	8240/3	1	Within the university hospital	General Surgery	No	yes	Appendicitis	No		Yes	Appendectomy	No	Unknown	Unknown	Unknown	Yes	No	No	0	None	No	0	None	Positive	Positive	Yes	<2%	No
55	55	Male	2013-11-16	1950-11-02	Alive	2013-11-16	17	0	0	2013-12-03	63	C17.1	8240/3	1	Within the university hospital	Notaufnahmen	Yes	R10.3	None	Yes	CT	No	Not a random finding	No	Unknown	Unknown	Unknown	Yes	No	No	0	None	No	0	None	Missing	Positive	Yes	<1%	Yes
56	56	Female	2011-11-21	1952-08-28	Alive	Unknown	Unknown	Unknown	Unknown	2004-08-15	51	C80.0	8246/3	Unknown	Outside the university hospital	Other hospital	Yes	K52.9, R23.2	None	Unknown		Unknown	Unknown	Unknown	Stop smoking	No	Unknown	No	No	Yes	2	HEP, LYM	Yes	2	HEP, LYM	Missing	Missing	No		No
57	57	Male	2011-11-18	1962-09-21	2015	2011-10-15	34	1	0	2011-11-18	49	C17.2	8249/3	2	Outside the university hospital	General practitioner	Yes	R23.3, K52.9	Weight loss	Yes	MRI	No	Not a random finding	No	Smokers	No	No	Yes	Yes	Yes	3	HEP, LYM, OSS	Yes	1	HEP	Positive	Positive	Yes	<2%	Yes
58	58	Female	2018-08-25	1944-09-03	Alive	Unknown	Unknown	Unknown	Unknown	2004-08-15	59	C16.6	8240/3	1	Outside the university hospital	Unknown	Unknown	Unknown	Unknown	Unknown		Unknown	Unknown	No	Unknown	Unknown	Unknown	Yes	No	No	0	None	No	0	None	Positive	Negative	Yes	<1%	No
59	59	Male	2018-10-14	1958-08-07	Alive	2004-10-05	2	0	0	2004-10-07	46	C25.2	8246/3	1	Outside the university hospital	Unknown	Unknown	Unknown	Unknown	Yes	CT	No	Unknown	No	Unknown	Unknown	Unknown	Yes	Yes	Yes	3	HEP, OSS, LYM	Yes	1	HEP	Positive	Positive	Yes	<5%	Yes
60	60	female	2005-11-08	1940-04-01	2018	Unknown	Unknown	Unknown	Unknown	2004-07-15	64	C26.0	8240/3	1	Outside the university hospital	Unknown	Yes	K52.9, E34.0	None	Unknown		Unknown	Unknown	No	Unknown	Unknown	Unknown	Yes	Yes	Yes	4	HEP, PER, OTH, LYM	Yes	1	HEP	Positive	Positive	Yes	0.04	No
61	61	Male	2018-03-28	1961-01-05	Alive	2018-03-14	28	0	0	2018-04-11	57	C25.2	8246/3	Unknown	Within the university hospital	Notaufnahmen	No	yes	Inguinal pain, Loss of appetite, Weight loss, Night sweats, General Condition Reduction	Yes	CT	Yes	Coincidence in biopsy	No	Smokers	Yes	Yes	Yes	No	No	0	None	No	0	None	Negative	Missing	No		No
62	62	Female	2015-09-14	1967-12-02	Alive	2014-03-15	0	0	0	2014-03-15	46	C18.1	8240/3	1	Outside the university hospital	Other hospital	No	No	None	No		Yes	Appendectomy	No	Non-smokers	No	No	No	No	No	0	None	No	0	None	Missing	Missing	Yes	<2%	No
63	63	Male	2005-08-09	1929-01-01	2007	Unknown	Unknown	Unknown	Unknown	2002-04-15	73	C16.9	8240/3	Unknown	Outside the university hospital	Unknown	Unknown	Unknown	Unknown	Unknown		Unknown	Unknown	Unknown	Non-smokers	Unknown	Unknown	No	No	Yes	3	LYM, HEP, OSS	Yes	3	LYM, HEP, OSS	Missing	Missing	No		Yes
64	64	Female	2005-03-15	1942-05-11	Alive	Unknown	Unknown	Unknown	Unknown	1992-07-01	50	C25.4	8246/3	Unknown	Outside the university hospital	Unknown	Unknown	Unknown	Unknown	Unknown		Unknown	Unknown	Unknown	Unknown	Unknown	Unknown	No	No	Yes	1	HEP	Yes	1	HEP	Missing	Missing	No		Yes
65	65	Male	2015-05-22	1940-06-11	2015	2015-02-15	2	0	0	2015-02-17	74	C17.2	8249/3	2	Outside the university hospital	Unknown	Yes	K52.9	None	Yes	CT	No	Not a random finding	Unknown	Unknown	Unknown	Unknown	Yes	No	Yes	1	HEP	Yes	1	HEP	Positive	Positive	Yes	0.05	No
66	66	Male	2012-03-29	1968-07-04	Alive	Unknown	Unknown	Unknown	Unknown	2011-12-15	43	C17.2	8240/3	1	Outside the university hospital	Unknown	Unknown	Unknown	Unknown	Yes	PET	Unknown	Unknown	Unknown	Unknown	Unknown	Unknown	No	No	Yes	1	HEP	Yes	1	HEP	Missing	Missing	Yes	0.02	Yes
67	67	Male	2005-06-02	1966-04-15	2005	2005-05-19	15	0	0	2005-06-03	39	C25.9	8240/3	Unknown	Outside the university hospital	Unknown	Yes	R10.4, R23.2	None	Yes	CT	Yes	Staging in the frame of another malignancy	No	Unknown	Unknown	Unknown	Yes	Yes	Yes	1	HEP	Yes	1	HEP	Positive	Positive	No		Yes
68	68	Female	2005-07-25	1951-05-26	Alive	2005-03-15	0	0	0	2005-03-15	53	C17.2	8240/3	1	Outside the university hospital	other hospital	No	No	None	No		Yes	Preventive colonoscopy	Yes	Stop smoking	No	Yes	No	No	No	0	None	No	0	None	Missing	Missing	Yes	<3%	No
69	69	Male	2016-02-24	1962-09-14	Alive	2016-01-15	46	1	0	2016-03-01	53	C16.9	8240/3	1	Within the university hospital	Nephrology	Yes	K52.9, R10.1	Loss of appetite	No		No	Not a random finding	Yes	Smokers	Dry	Unknown	Yes	No	No	0	None	No	0	None	Positive	Positive	Yes	<2%	No
70	70	Male	2009-05-21	1935-05-04	2015	2009-05-21	12	0	0	2009-06-02	74	C17.2	8240/3	1	Within the university hospital	General Surgery	No	No	None	No		Yes	Coincidence during other surgery	No	Unknown	Unknown	Unknown	Yes	No	No	0	None	No	0	None	Positive	Positive	Yes	0.01	Yes
71	71	Male	2017-11-29	1943-10-06	Alive	2016-11-15	365	12	1	2017-11-15	74	C17.0	8240/3	1	Outside the university hospital	Unknown	Yes	R23.2	None	Unknown		No	Not a random finding	No	Stop smoking	No	Yes	No	No	Yes	1	HEP	Yes	1	HEP	Missing	Missing	Yes	0.02	No
72	72	Male	2005-07-20	1937-01-05	Alive	2005-07-15	4	0	0	2005-07-19	68	C25.0	8246/3	3	Outside the university hospital	General practitioner	No	yes	Back Pain	Yes	Sonography/ CT	Yes	Sonography	No	Non-smokers	No	Unknown	Yes	Yes	Yes	1	HEP	Yes	1	HEP	Positive	Positive	Yes	0.4	No
73	73	Male	2009-05-13	1932-12-19	2012	Unknown	Unknown	Unknown	Unknown	1996-01-15	63	C24.1	8240/3	Unknown	Outside the university hospital	Unknown	Unknown	Unknown	Unknown	Unknown		Unknown	Unknown	No	Unknown	Unknown	Unknown	No	No	No	0	None	No	0	None	Missing	Missing	No		No
74	74	Female	2005-11-22	1946-12-24	Alive	2005-11-25	0	0	0	2005-11-25	58	C17.2	8240/3	1	Outside the university hospital	Physician in private practice	No	No	None	No		Yes	Preventive colonoscopy	Yes	Unknown	Unknown	Unknown	Yes	No	No	0	None	No	0	None	Missing	Missing	No		No
75	75	Female	2005-12-12	1947-06-09	Alive	2005-05-15	184	6	0	2005-11-15	58	C22	8240/3	1	Outside the university hospital	Unknown	Yes	R10.1	None	Yes	CT	No	Not a random finding	No	Unknown	Unknown	Unknown	No	No	No	0	None	No	0	None	Positive	Missing	Yes	<1%	No
76	76	Male	2014-10-02	1954-04-06	Alive	2014-08-15	52	1	0	2014-10-06	60	C18.0	8240/3	1	Outside the university hospital	Physician in private practice	No	yes	Stool irregularities, Tenesmus, The feeling of incomplete evacuation	No		No	Not a random finding	Yes	Smokers	Unknown	Unknown	Yes	No	No	0	None	No	0	None	Positive	Positive	Yes	<2%	No
77	77	Male	2008-06-30	1953-03-18	Alive	Unknown	Unknown	Unknown	Unknown	2006-02-15	52	C17.2	8240/3	1	Outside the university hospital	Unknown	Unknown	Unknown	Unknown	Unknown		Unknown	Unknown	Unknown	Non-smokers	No	Unknown	No	Yes	Yes	3	PER, HEP, LYM	Yes	1	PER	Missing	Missing	Yes	0.02	No
78	78	Male	2008-06-19	1940-08-30	Alive	Unknown	Unknown	Unknown	Unknown	2004-08-15	63	C17.2	8240/3	Unknown	Outside the university hospital	Unknown	Unknown	Unknown	Unknown	Unknown		Unknown	Unknown	Unknown	Non-smokers	Unknown	Unknown	No	No	No	0	None	No	0	None	Missing	Missing	No		No
79	79	Female	2013-09-25	1976-05-28	Alive	2013-09-25	0	0	0	2013-09-25	37	C18.1	8249/3	2	Within the university hospital	Gynecology	No	No	None	No		Yes	Appendectomy	No	Unknown	Unknown	Unknown	Yes	No	No	0	None	No	0	None	Positive	Positive	Yes	0.03	No
80	80	Male	2006-04-11	1978-12-15	Alive	2006-08-11	0	0	0	2006-08-11	28	C25.2	8249/3	2	Within the university hospital	Gastroenterology	No	No	None	Yes	CT	Yes	Coincidence in imaging	No	Non-smokers	Unknown	Unknown	Yes	No	No	0	None	No	0	None	Positive	Positive	Yes	<5%	No
81	81	Male	2012-10-26	1962-03-27	Alive	2012-10-19	14	0	0	2012-11-02	50	C80.0	8041/3	Unknown	Within the university hospital	Psychiatry	No	No	None	Yes	Sonography	Yes	Sonography	No	Smokers	No	No	No	Yes	Yes	1	HEP	Yes	1	HEP	Positive	Negative	No		No
82	82	Male	2006-03-06	1945-03-19	2006	2005-12-15	84	2	0	2006-03-09	60	C25.9	8249/3	2	Outside the university hospital	Unknown	No	yes	Dyspnoea, Whitish sputum	Yes	X-Ray	No	Not a random finding	No	Stop smoking	No	Yes	Yes	No	Yes	2	HEP, OSS	Yes	1	HEP	Positive	Positive	Yes	<5%	Yes
83	83	Male	2015-07-09	1967-09-14	Alive	2015-07-09	0	0	0	2015-07-09	47	C17.0	8240/3	1	Within the university hospital	Gastroenterology	No	No	None	No		Yes	Polyp	Yes	Non-smokers	No	Yes	Yes	No	No	0	None	No	0	None	Positive	Positive	Yes	0.02	Yes
84	84	Female	2006-04-05	1935-02-23	Alive	2006-04-06	26	0	0	2006-05-02	71	C25.2	8240/3	1	Outside the university hospital	General practitioner	No	yes	Hypoglycemia, Eye complaints	Yes	MRI	No	Not a random finding	No	Unknown	Unknown	Unknown	Yes	Yes	Yes	1	HEP	Yes	1	HEP	Missing	Missing	No		No
85	85	Female	2006-06-09	1940-07-25	Alive	2006-05-15	25	0	0	2006-06-09	65	C25.1	8240/3	1	Outside the university hospital	Unknown	No	No	None	Unknown		Unknown	Unknown	No	Non-smokers	No	Unknown	No	Yes	Yes	1	HEP	Yes	1	HEP	Missing	Missing	No		No
86	86	female	2012-10-08	1947-06-26	2012	2012-09-15	24	0	0	2012-10-09	65	C80.0	8013/3	3	Outside the university hospital	Other hospital	Yes	R10.1	Nausea, Loss of appetite, Weight loss	Yes	X-Ray/ CT	Yes	Coincidence in imaging	No	Smokers	No	Yes	No	Yes	Yes	1	HEP	Yes	1	HEP	Positive	Positive	Yes	>90%	Yes
87	87	Female	2006-06-13	1955-01-15	Alive	Unknown	Unknown	Unknown	Unknown	2006-02-15	51	C25.2	8240/3	1	Outside the university hospital	Physician in private practice	Unknown	Unknown	Unknown	Unknown		Unknown	Unknown	Unknown	Unknown	Unknown	Unknown	Yes	No	Yes	1	HEP	Yes	1	HEP	Positive	Positive	No		No
88	88	Female	2012-05-22	1945-08-12	Alive	Unknown	Unknown	Unknown	Unknown	Unknown	Unknown	C80.0	8246/3	Unknown	Outside the university hospital	Unknown	Unknown	Unknown	Unknown	Unknown		Unknown	Unknown	Unknown	Unknown	Unknown	Unknown	No	No	Yes	1	HEP	Yes	1	HEP	Missing	Missing	No		No
89	89	Female	2008-09-16	1967-01-23	Alive	2008-09-01	15	0	0	2008-09-16	41	C25.2	8240/3	1	Outside the university hospital	General practitioner	No	yes	Iliac crest pain	Yes	Sonography	No	Not a random finding	No	Non-smokers	Unknown	Unknown	Yes	Yes	Yes	3	HEP, OSS, LYM	Yes	3	HEP, OSS, LYM	Positive	Positive	Yes	<1%	No
90	90	Male	2006-08-17	1950-11-22	Alive	2006-08-15	3	0	0	2006-08-18	55	C25.2	8249/3	2	Outside the university hospital	General practitioner	Yes	R10.1	None	Yes	MRI	No	Not a random finding	No	Unknown	Unknown	Unknown	Yes	No	No	0	None	No	0	None	Positive	Positive	Yes	<5%	No
91	91	Female	2006-08-15	1948-12-22	Alive	1999-05-01	0	0	0	1999-05-01	50	C17.9	8246/3	Unknown	Outside the university hospital	Unknown	Yes	K52.9	Weight loss	No		Yes	Appendectomy	No	Unknown	Unknown	Unknown	No	No	No	0	None	No	0	None	Missing	Missing	No		Yes
92	92	Female	2006-09-27	1950-04-26	Alive	2006-05-15	105	3	0	2006-08-28	56	C15.9	8574/3	3	Outside the university hospital	Unknown	No	yes	Swallowing difficulties	Unknown		No	Not a random finding	No	Unknown	Unknown	Unknown	Yes	Yes	Yes	1	HEP	No	0	None	Missing	Positive	No		Yes
93	93	Female	2006-09-22	1963-04-22	Alive	Unknown	Unknown	Unknown	Unknown	2006-09-15	43	C25.4	8246/3	Unknown	Outside the university hospital	Unknown	Unknown	Unknown	Unknown	Unknown		Unknown	Unknown	Unknown	Unknown	Unknown	Unknown	No	No	Yes	1	HEP	Yes	1	HEP	Missing	Missing	No		No
94	94	Female	2011-09-16	1938-07-10	Alive	2001-07-01	3736	122	10	2011-09-23	73	C17.0	8240/3	1	Within the university hospital	Notaufnahmen	Yes	R10.3, K52.9	None	Yes	CT	No	Not a random finding	No	Unknown	Unknown	Unknown	Yes	No	No	0	None	No	0	None	Positive	Positive	Yes	<2%	Yes
95	95	Female	2006-09-25	1945-04-20	Alive	2006-05-15	0	0	0	2006-05-15	61	C16.9	8240/3	Unknown	Outside the university hospital	Unknown	No	No	None	No		Yes	EGD	Yes	Unknown	Unknown	Unknown	No	No	No	0	None	No	0	None	Missing	Missing	No		Yes
96	96	Male	2011-10-10	1930-08-17	2011	2011-09-15	0	0	0	2011-09-15	81	C80.0	8246/3	Unknown	Outside the university hospital	Other hospital	Yes	R10.1	None	Yes	Sonography	No	Not a random finding	No	Unknown	No	Unknown	No	No	Yes	1	HEP	Yes	1	HEP	Missing	Missing	No		Yes
97	97	female	2013-05-06	1960-09-04	2015	2013-01-15	112	3	0	2013-05-07	52	C25.0	8240/3	1	Within the university hospital	General Surgery	Yes	R10.1	Weight loss	Yes	MRI	Yes	Coincidence during other surgery	Unknown	Smokers	No	Yes	Yes	Yes	No	0	None	No	0	None	Negative	Negative	Yes	<2%	Yes
98	98	Male	2013-08-27	1970-06-12	Alive	2013-08-15	6	0	0	2013-08-21	43	C17.2	8240/3	1	Outside the university hospital	Unknown	Unknown	Unknown	Unknown	Yes	CT	Unknown	Unknown	Yes	Unknown	Unknown	Unknown	Yes	No	No	0	None	No	0	None	Positive	Positive	Yes	<2%	No
99	99	Female	2010-11-09	1951-11-18	Alive	Unknown	Unknown	Unknown	Unknown	2010-07-15	58	C80.0	8246/3	Unknown	Outside the university hospital	Unknown	Unknown	Unknown	Unknown	Unknown		Unknown	Unknown	Unknown	Unknown	Unknown	Unknown	No	No	Yes	1	HEP	Yes	1	HEP	Missing	Missing	No		No
100	100	Male	2009-05-13	1956-10-27	Alive	2009-01-12	113	3	0	2009-05-05	52	C26.9	8249/3	2	Within the university hospital	Radiology	No	No	None	Yes	CT	Yes	Staging in the frame of another malignancy	No	Non-smokers	No	No	No	Yes	Yes	2	LYM, OSS	Yes	1	LYM	Missing	Missing	Yes	<5%	Yes
101	101	female	2007-02-20	1945-09-25	2007	2007-01-15	38	1	0	2007-02-22	61	C16.0	8574/3	3	Outside the university hospital	General practitioner	Yes	R10.1	None	Yes	MRI	No	Not a random finding	Yes	Smoking abuse	Dry	Unknown	Yes	No	Yes	1	LYM	Yes	1	LYM	Positive	Missing	No		No
102	102	Female	2007-03-14	1932-03-21	Alive	Unknown	Unknown	Unknown	Unknown	2007-04-10	75	C25.9	8240/3	1	Within the university hospital	Radiology	Yes	R23.2	None	Yes	CT	No	Not a random finding	No	Unknown	Unknown	No	Yes	No	No	0	None	No	0	None	Positive	Positive	Yes	<5%	No
103	103	Female	2009-11-02	1942-10-03	Alive	2009-11-15	829	27	2	2012-02-22	69	C25.0	8240/3	1	Within the university hospital	Gastroenterology	No	No	None	Yes	Sonography	No	Not a random finding	No	Non-smokers	No	Yes	Yes	No	No	0	None	No	0	None	Positive	Positive	Yes	<2%	No
104	104	Male	2008-04-23	1930-07-04	2008	2008-03-27	0	0	0	2008-03-27	77	C22	8246/3	3	Outside the university hospital	Unknown	No	No	None	Yes	CT	Yes	Staging in the frame of another malignancy	No	Non-smokers	No	Unknown	Yes	No	No	0	None	No	0	None	Positive	Positive	Yes	0.7	Yes
105	105	Male	2008-12-16	1965-04-26	Alive	Unknown	Unknown	Unknown	Unknown	2008-12-16	43	C25.2	8246/3	Unknown	Outside the university hospital	Other hospital	Unknown	Unknown	Unknown	Yes	CT	Unknown	Unknown	No	Unknown	Unknown	Unknown	No	No	Yes	5	HEP, LYM, OSS, ADR, BRA	Yes	3	HEP, LYM, OSS	Missing	Missing	No		No
106	106	Male	2007-07-18	1935-10-28	2013	1999-09-15	0	0	0	1999-09-15	63	C25.0	8246/3	Unknown	Outside the university hospital	Unknown	Unknown	Unknown	Unknown	No		Unknown	Unknown	No	Unknown	Unknown	Unknown	No	Yes	Yes	3	HEP, OTH, LYM	Yes	1	HEP	Missing	Missing	No		Yes
107	107	Male	2007-08-27	1943-11-07	Alive	2005-07-01	318	10	0	2006-05-15	62	C25.0	8249/3	2	Outside the university hospital	Unknown	Unknown	Unknown	Unknown	Unknown		Unknown	Unknown	No	Unknown	Unknown	Unknown	No	No	Yes	2	HEP, LYM	No	0	None	Missing	Missing	Yes	0.03	No
108	108	Male	2009-02-24	1931-02-04	Alive	2009-02-24	0	0	0	2009-02-24	78	C17.2	8240/3	1	Outside the university hospital	Unknown	Unknown	Unknown	Unknown	Unknown		Unknown	Unknown	Unknown	Smoking abuse	No	Unknown	Yes	No	No	0	None	No	0	None	Positive	Positive	Yes	<2%	No
109	109	Female	2010-08-19	1980-03-29	Alive	2010-06-15	0	0	0	2010-06-15	30	C20	8240/3	1	Within the university hospital	Gastroenterology	No	No	None	No		Yes	Preventive colonoscopy	Yes	Non-smokers	No	Yes	No	No	No	0	None	No	0	None	Missing	Missing	Yes	<2%	No
110	110	Female	2007-02-12	1983-03-13	Alive	Unknown	Unknown	Unknown	Unknown	2007-02-12	23	C25.9	8240/3	1	Outside the university hospital	Unknown	Unknown	Unknown	Unknown	Unknown		Unknown	Unknown	No	Unknown	Unknown	Unknown	No	No	No	0	None	No	0	None	Missing	Missing	No		No
111	111	Male	2007-08-24	1978-04-25	Alive	1993-10-02	5113	168	14	2007-10-02	29	C20	8240/3	1	Within the university hospital	General Surgery	Yes	R10.3	None	No		No	Not a random finding	Yes	Smokers	No	No	Yes	No	No	0	None	No	0	None	Positive	Missing	Yes	<1%	No
112	112	Female	2007-09-11	1936-06-17	Alive	2006-06-15	61	2	0	2006-08-15	70	C16.9	8240/3	1	Outside the university hospital	Unknown	Yes	K52.9	None	Unknown		No	Not a random finding	Unknown	Non-smokers	No	Yes	No	No	Yes	1	HEP	Yes	1	HEP	Missing	Missing	No		No
113	113	Male	2011-11-23	1944-11-02	2014	2011-04-22	215	7	0	2011-11-23	67	C17.9	8240/3	1	Within the university hospital	Nephrology	Yes	K52.9	None	Yes	CT	No	Not a random finding	Yes	Non-smokers	Unknown	Unknown	Yes	No	No	0	None	No	0	None	Positive	Positive	Yes	<2%	No
114	114	Female	2008-12-12	1953-06-24	Alive	Unknown	Unknown	Unknown	Unknown	2003-07-15	56	C25.2	8246/3	Unknown	Outside the university hospital	Unknown	Unknown	Unknown	Unknown	Unknown		Unknown	Unknown	Unknown	Non-smokers	Unknown	Unknown	No	No	No	0	None	No	0	None	Missing	Missing	No		No
115	115	Male	2009-12-03	1963-10-11	Alive	Unknown	Unknown	Unknown	Unknown	2000-08-15	36	C25.2	8240/3	1	Outside the university hospital	Unknown	Unknown	Unknown	Unknown	Unknown		Unknown	Unknown	No	Unknown	Unknown	Unknown	No	No	Yes	1	HEP	No	0	None	Missing	Missing	No		No
116	116	Male	2007-10-04	1943-06-10	Alive	Unknown	Unknown	Unknown	Unknown	2006-07-01	63	C17.2	8240/3	Unknown	Outside the university hospital	Unknown	Unknown	Unknown	Unknown	Unknown		Unknown	Unknown	Unknown	Unknown	Unknown	Unknown	No	No	No	0	None	No	0	None	Missing	Missing	No		Yes
117	117	Female	2008-03-27	1951-02-18	Alive	2007-10-15	164	5	0	2008-03-27	57	C17.0	8246/3	1	Within the university hospital	Gastroenterology	Yes	K52.9, R10.1	None	Yes	CT	No	Not a random finding	No	Unknown	Unknown	Unknown	Yes	No	No	0	None	No	0	None	Positive	Positive	Yes	0.01	No
118	118	Male	2007-12-14	1960-04-20	Alive	2007-11-15	36	1	0	2007-12-21	47	C25.2	8249/3	2	Outside the university hospital	General practitioner	Unknown	Unknown	Unknown	Unknown		Unknown	Unknown	Unknown	Unknown	Unknown	Unknown	Yes	Yes	Yes	4	PER, HEP, OSS, MAR	No	0	None	Positive	Positive	Yes	0.05	No
119	119	Male	2009-01-22	1941-06-20	Alive	2008-12-30	24	0	0	2009-01-23	67	C25.1	8240/3	1	Within the university hospital	Radiology	No	No	None	Yes	CT	Yes	Coincidence in imaging	No	Unknown	Unknown	Unknown	Yes	No	No	0	None	No	0	None	Positive	Positive	Yes	<2%	Yes
120	120	Female	2008-01-31	1942-01-09	Alive	2002-07-15	0	0	0	2002-07-15	60	C16.9	8240/3	1	Outside the university hospital	Unknown	Unknown	Unknown	Unknown	Unknown		Unknown	Unknown	Unknown	Unknown	Unknown	Unknown	Yes	No	No	0	None	No	0	None	Positive	Missing	Yes	<2%	No
121	121	female	2008-01-22	1940-06-12	2008	2008-01-23	0	0	0	2008-01-23	67	C80.0	8249/3	3	Within the university hospital	General Surgery	No	No	None	Yes	CT	Yes	Coincidence during other surgery	No	Smokers	Yes	Unknown	No	Yes	Yes	2	HEP, PUL	Yes	1	HEP	Positive	Negative	Yes	>80%	No
122	122	Female	2011-11-03	1941-08-16	Alive	2011-10-15	89	2	0	2012-01-12	70	C17.2	8249/3	2	Outside the university hospital	Unknown	No	No	None	Yes	Sonography	Yes	Sonography	No	Unknown	Unknown	Unknown	Yes	Yes	Yes	2	HEP, OSS	No	0	None	Positive	Negative	Yes	<2%	No
123	123	Female	2008-02-14	1949-04-24	Alive	Unknown	Unknown	Unknown	Unknown	2007-01-15	57	C17.2	8246/3	Unknown	Outside the university hospital	Unknown	Unknown	Unknown	Unknown	Unknown		Unknown	Unknown	Unknown	Unknown	Unknown	Unknown	No	No	Yes	3	OSS; HEP, PER	Yes	2	HEP, OSS	Missing	Missing	No		No
124	124	Female	2008-02-27	1933-12-26	Alive	Unknown	Unknown	Unknown	Unknown	2007-10-15	73	C25.2	8246/3	Unknown	Outside the university hospital	Unknown	Unknown	Unknown	Unknown	Unknown		Unknown	Unknown	Unknown	Non-smokers	Unknown	Unknown	No	No	Yes	1	LYM	No	0	None	Missing	Missing	No		Yes
125	125	Female	2008-02-27	1933-12-26	Alive	Unknown	Unknown	Unknown	Unknown	2007-10-16	73	C25.2	8246/3	Unknown	Outside the university hospital	Unknown	Unknown	Unknown	Unknown	Unknown		Unknown	Unknown	Unknown	Non-smokers	Unknown	Unknown	No	No	Yes	1	LYM	No	0	None	Missing	Missing	No		Yes
126	126	Female	2009-01-21	1943-06-12	Alive	2006-02-15	0	0	0	2006-02-15	62	C25.2	8240/3	Unknown	Outside the university hospital	General practitioner	No	yes	Fatty stools	Yes	CT	No	Not a random finding	No	Non-smokers	Unknown	Yes	No	No	No	0	None	No	0	None	Missing	Missing	No		Yes
127	127	Female	2015-04-24	1971-04-07	Alive	Unknown	Unknown	Unknown	Unknown	2014-11-15	43	C16.9	8240/3	Unknown	Outside the university hospital	Unknown	Unknown	Unknown	Unknown	Unknown		Unknown	Unknown	Unknown	Unknown	Unknown	Yes	No	No	No	0	None	No	0	None	Missing	Missing	No		No
128	128	Female	2011-07-28	1969-02-20	Alive	2009-06-15	0	0	0	2009-06-15	40	C20	8240/3	1	Outside the university hospital	Unknown	No	No	None	No		Yes	Polyp	Yes	Smokers	Unknown	No	No	No	No	0	None	No	0	None	Missing	Missing	No		No
129	129	Male	2008-05-29	1978-11-26	Alive	2008-01-25	0	0	0	2008-01-25	29	C18.1	8240/3	1	Outside the university hospital	Other hospital	No	No	None	No		Yes	Appendectomy	No	Non-smokers	No	No	Yes	No	No	0	None	No	0	None	Missing	Missing	Yes	<1%	No
130	130	Male	2016-11-01	1952-10-22	Alive	Unknown	Unknown	Unknown	Unknown	1993-04-15	40	C17.2	8240/3	1	Outside the university hospital	Unknown	Unknown	Unknown	Unknown	Unknown		Unknown	Unknown	Unknown	Unknown	Unknown	Unknown	No	No	Yes	3	HEP, PER, LYM	No	0	None	Missing	Missing	No		No
131	131	Female	2018-07-21	1952-02-12	Alive	2015-07-24	0	0	0	2015-07-24	63	C16.2	8246/3	2	Within the university hospital	Gastroenterology	No	No	None	No		Yes	Polyp	Yes	Non-smokers	Yes	No	Yes	No	No	0	None	No	0	None	Positive	Positive	Yes	0.03	No
132	132	Male	2008-07-01	1944-11-04	Alive	2008-08-11	0	0	0	2008-08-11	63	C25.9	8240/3	1	Outside the university hospital	Physician in private practice	No	No	None	Unknown		Yes	Staging in the frame of another malignancy	No	Unknown	Unknown	Unknown	Yes	No	No	0	None	No	0	None	Positive	Positive	Yes	<2%	Yes
133	133	Female	2014-12-01	1975-09-27	Alive	2013-03-15	0	0	0	2013-03-15	37	C16.8	8240/3	1	Outside the university hospital	Unknown	No	yes	Anemia	No		No	Not a random finding	Yes	Unknown	Unknown	Unknown	Yes	No	No	0	None	No	0	None	Positive	Positive	Yes	<2%	No
134	134	Female	2014-01-02	1929-12-20	Alive	Unknown	Unknown	Unknown	Unknown	2008-04-15	78	C17.0	8240/3	Unknown	Outside the university hospital	Unknown	Unknown	Unknown	Unknown	Unknown		Unknown	Unknown	Unknown	Non-smokers	No	No	No	No	No	0	None	No	0	None	Missing	Missing	No		No
135	135	Male	2011-11-15	1939-10-02	Alive	Unknown	Unknown	Unknown	Unknown	Unknown	Unknown	C80.0	8246/3	Unknown	Outside the university hospital	Unknown	Unknown	Unknown	Unknown	Unknown		Unknown	Unknown	Unknown	Unknown	Unknown	Unknown	No	No	Yes	1	PER	Yes	1	PER	Missing	Missing	No		No
136	136	Male	2011-06-17	1947-03-05	Alive	2011-06-15	34	1	0	2011-07-19	64	C80.0	8246/3	3	Outside the university hospital	General practitioner	No	yes	Elevated liver values	Yes	CT	Yes	Sonography	No	Smokers	No	Unknown	No	Yes	Yes	4	HEP, LYM, PUL, OSS	Yes	3	HEP, PUL, LYM	Positive	Positive	Yes	0.3	No
137	137	Male	2008-08-25	1988-04-23	Alive	2007-04-15	544	17	1	2008-10-10	20	C25.0	8151/3	2	Within the university hospital	Gastroenterology	No	yes	Hypoglycaemia	Yes	Sonography	No	Not a random finding	No	Unknown	Unknown	Unknown	Yes	No	No	0	None	No	0	None	Positive	Positive	Yes	0.05	No
138	138	Male	2008-08-27	1972-02-03	Alive	2008-07-15	0	0	0	2008-07-15	36	C17.2	8249/3	2	Outside the university hospital	Unknown	Yes	R10.4	None	No		No	Not a random finding	Yes	Unknown	Unknown	Unknown	No	No	No	0	None	No	0	None	Missing	Missing	Yes	<5%	No
139	139	Female	2008-09-12	1928-10-25	Alive	2008-08-15	31	1	0	2008-09-15	79	C25.4	8240/3	Unknown	Outside the university hospital	Unknown	No	No	None	Yes	CT	Unknown	Unknown	Unknown	Unknown	Unknown	Unknown	No	No	No	0	None	No	0	None	Missing	Missing	No		No
140	140	female	2008-10-23	1937-05-21	2009	2008-11-01	12	0	0	2008-11-13	71	C16.1	8153/3	2	Within the university hospital	Haematooncology	No	yes	Dizziness, Speech disorder, Falling tendency, Hypercalcaemia	Yes	PET	Yes	Staging in the frame of another malignancy	No	Unknown	Unknown	Unknown	Yes	No	No	0	None	No	0	None	Positive	Positive	Yes	0.1	Yes
141	141	female	2008-10-23	1937-05-21	2009	2007-09-24	366	12	1	2008-09-24	71	C48.2	8246/3	2	Outside the university hospital	Other hospital	No	yes	Dizziness, Speech disorder, Falling tendency, Hypercalcaemia	Unknown		Yes	Coincidence in imaging	No	Unknown	Unknown	Unknown	Yes	No	No	0	None	No	0	None	Positive	Positive	Yes	0.2	Yes
142	142	Male	2010-07-07	1979-03-02	Alive	2009-07-07	365	12	1	2010-07-07	31	C18.1	8240/3	1	Within the university hospital	Notaufnahmen	No	No	None	No		Yes	Appendectomy	No	Unknown	Unknown	No	Yes	No	No	0	None	No	0	None	Positive	Positive	Yes	0.01	No
143	143	Male	2008-10-28	1934-07-16	Alive	Unknown	Unknown	Unknown	Unknown	Unknown	Unknown	C25.9	8246/3	Unknown	Outside the university hospital	Unknown	Unknown	Unknown	Unknown	Unknown		Unknown	Unknown	Unknown	Unknown	Unknown	Unknown	No	No	No	0	None	No	0	None	Missing	Missing	No		No
144	144	Male	2013-08-28	1932-12-01	Alive	2006-07-01	2616	85	7	2013-08-29	80	C17.2	8246/3	1	Outside the university hospital	Unknown	Yes	R10.1	Dizziness, Headaches, Tarry stools	No		No	Not a random finding	Yes	Unknown	Unknown	Unknown	Yes	No	No	0	None	No	0	None	Positive	Negative	Yes	0.02	No
145	145	female	2008-12-22	1936-05-20	2010	2008-12-15	7	0	0	2008-12-22	72	C25.2	8249/3	2	Outside the university hospital	General practitioner	Yes	R10.4	None	Yes	CT	Yes	Coincidence in imaging	No	Unknown	Unknown	Unknown	Yes	Yes	Yes	1	HEP	No	0	None	Positive	Positive	Yes	0.05	No
146	146	Male	2011-09-01	1946-09-18	Alive	2011-08-15	31	1	0	2011-09-15	64	C26.8	8246/3	3	Outside the university hospital	General practitioner	Yes	R10.1	None	Yes	Sonography	No	Not a random finding	No		No	Unknown	No	Yes	Yes	1	HEP	Yes	1	HEP	Positive	Positive	Yes	0.4	No
147	147	Female	2009-09-29	1963-07-23	Alive	2009-07-15	0	0	0	2009-07-15	45	C16.2	8246/3	1	Outside the university hospital	Unknown	No	No	None	No		Yes	EGD	Yes	Non-smokers	No	No	Yes	No	No	0	None	No	0	None	Positive	Positive	Yes	<1%	No
148	148	Female	2008-10-23	1975-03-08	Alive	2005-10-15	0	0	0	2005-10-15	30	C18.1	8240/3	1	Outside the university hospital	Other hospital	No	No	None	No		Yes	Appendectomy	No	Unknown	Unknown	Unknown	No	No	No	0	None	No	0	None	Missing	Missing	No		No
149	149	Female	2015-11-23	1961-09-06	Alive	Unknown	Unknown	Unknown	Unknown	2015-10-15	54	C17.2	8240/3	1	Outside the university hospital	Unknown	Unknown	Unknown	Unknown	Unknown		Unknown	Unknown	Unknown	Unknown	Unknown	Unknown	No	No	No	0	None	No	0	None	Missing	Missing	Yes	0.01	No
150	150	Female	2009-01-15	1965-01-16	Alive	2008-01-15	366	12	1	2009-01-15	42	C25.0	8240/3	1	Outside the university hospital	Other hospital	Yes	R10.1	Weight loss, Night sweats, Pain in the hip area	Yes	CT	No	Not a random finding	No	Stop smoking	Unknown	Unknown	Yes	Yes	Yes	4	HEP, LYM, OSS, PUL	Yes	1	HEP	Positive	Positive	Yes	<2%	No
151	151	Male	2009-02-24	1934-11-24	2009	Unknown	Unknown	Unknown	Unknown	2009-02-27	74	C25.2	8246/3	3	Outside the university hospital	General practitioner	Yes	E34, K52.9, R23.2	None	Yes	CT	No	Not a random finding	No	Unknown	Unknown	Unknown	Yes	Yes	Yes	4	HEP, PUL, LYM, BRA	Yes	3	PUL, HEP, LYM	Positive	Positive	Yes	0.8	Yes
152	152	Male	2010-06-09	1942-01-21	2010	2007-10-15	0	0	0	2007-10-15	65	C80.0	8249/3	2	Outside the university hospital	General practitioner	No	No	None	Unknown		Unknown	Unknown	Unknown	Non-smokers	No	Unknown	No	No	Yes	1	HEP	Yes	1	HEP	Positive	Negative	Yes	0.05	No
153	153	Female	2009-06-19	1946-12-06	Alive	2006-07-15	1070	35	2	2009-06-19	62	C25.2	8240/3	1	Within the university hospital	Gastroenterology	Yes	K52.9, R10.1	None	Yes	MRI	No	Not a random finding	No	Unknown	Unknown	Unknown	Yes	No	No	0	None	No	0	None	Positive	Positive	Yes	<1%	No
154	154	Female	2009-03-18	1950-11-01	Alive	Unknown	Unknown	Unknown	Unknown	2009-02-15	58	C17.2	8249/3	2	Outside the university hospital	Unknown	Unknown	Unknown	Unknown	No		Unknown	Unknown	Yes	Unknown	No	Unknown	No	No	Yes	1	HEP	Yes	1	HEP	Missing	Missing	Yes	<5%	No
155	155	Female	2009-03-20	1920-07-29	Alive	Unknown	Unknown	Unknown	Unknown	1999-07-15	78	C16.9	8240/3	Unknown	Outside the university hospital	Unknown	Unknown	Unknown	Unknown	Unknown		Unknown	Unknown	Unknown	Unknown	Unknown	Unknown	No	No	No	0	None	No	0	None	Missing	Missing	No		No
156	156	Male	2009-05-19	1958-10-11	Alive	2009-03-20	26	0	0	2009-04-15	50	C25.0	8249/3	2	Outside the university hospital	Other hospital	No	yes	Weight loss	Unknown		Unknown	Unknown	Unknown	Smokers	Unknown	Unknown	No	No	Yes	1	HEP	Yes	1	HEP	Missing	Missing	Yes	0.05	No
157	157	Male	2011-03-19	1934-10-15	2011	Unknown	Unknown	Unknown	Unknown	2011-03-15	76	C80.0	8246/3	Unknown	Outside the university hospital	Other hospital	Unknown	Unknown	Unknown	Unknown		Unknown	Unknown	No	Unknown	Unknown	Unknown	No	No	Yes	2	HEP, PER	Yes	2	HEP, PER	Missing	Missing	No		No
158	158	Female	2009-04-28	1940-07-14	Alive	Unknown	Unknown	Unknown	Unknown	2008-12-15	68	C17.2	8240/3	Unknown	Outside the university hospital	Unknown	Unknown	Unknown	Unknown	Unknown		Unknown	Unknown	Unknown	Unknown	Unknown	Unknown	No	No	Yes	1	HEP	Yes	1	HEP	Missing	Missing	No		Yes
159	159	Male	2014-05-25	1936-03-28	Alive	2014-05-15	11	0	0	2014-05-26	78	C80.0	8246/3	2	Outside the university hospital	Physician in private practice	No	No	None	Yes	Sonography	Yes	Sonography	No	Unknown	Unknown	Unknown	No	Yes	Yes	1	HEP	Yes	1	HEP	Positive	Positive	Yes	0.02	No
160	160	Male	2009-06-17	1991-02-25	Alive	2008-12-15	183	6	0	2009-06-16	18	C25.2	8249/3	2	Outside the university hospital	Physician in private practice	Yes	R10.4	None	Yes	CT	No	Not a random finding	Unknown	Unknown	Unknown	No	Yes	No	No	0	None	No	0	None	Positive	Positive	No		Yes
161	161	Male	2010-02-11	1945-07-18	Alive	2010-01-15	0	0	0	2010-01-15	64	C16.3	8246/3	1	Outside the university hospital	Unknown	No	No	None	No		Yes	Polyp	Yes	Unknown	Unknown	Unknown	Yes	No	No	0	None	No	0	None	Positive	Positive	Yes	<2%	Yes
162	162	Male	2009-06-07	1982-02-05	Alive	2009-06-07	0	0	0	2009-06-07	27	C18.1	8240/3	1	Within the university hospital	General Surgery	No	No	None	No		Yes	Appendectomy	No	Unknown	Unknown	Unknown	Yes	No	No	0	None	No	0	None	Positive	Negative	Yes	<1%	No
163	163	Male	2009-06-16	1949-07-19	Alive	2009-03-15	0	0	0	2009-03-15	59	C17.0	8240/3	1	Outside the university hospital	Other hospital	No	No	None	No		Yes	Polyp	Yes	Unknown	Unknown	Unknown	No	No	No	0	None	No	0	None	Missing	Missing	Yes	<2%	No
164	164	Female	2015-01-24	1954-12-25	Alive	2005-07-16	3481	114	9	2015-01-26	60	C17.9	8240/3	1	Within the university hospital	General Surgery	Yes	K52.9, R23.2, R00.0	Night sweat	Yes	CT	Yes	Coincidence during other surgery	No	Smokers	No	Yes	Yes	Yes	Yes	4	HEP, PUL, LYM, OTH	Yes	1	HEP	Positive	Positive	Yes	<2%	No
165	165	Male	2009-06-29	1929-06-22	Alive	2009-06-15	0	0	0	2009-06-15	80	C25.9	8246/3	1	Outside the university hospital	Unknown	No	yes	Sensitivity to cold, Pain in arms, back and thighs, Weight loss	Yes	MRI	Yes	Staging in the frame of another malignancy	No	Unknown	Unknown	Yes	No	No	Yes	5	LYM, PER, HEP, OSS, OTH	Yes	5	LYM, PER, HEP, OSS, OTH	Positive	Missing	No		No
166	166	Female	2009-07-02	1967-01-29	Alive	2009-06-15	0	0	0	2009-06-15	42	C18.1	8240/3	1	Outside the university hospital	Unknown	No	No	None	No		Yes	Appendectomy	No	Unknown	Unknown	Unknown	No	No	No	0	None	No	0	None	Missing	Missing	Yes	<1%	No
167	167	Male	2010-03-05	1949-09-26	2012	2009-12-15	90	3	0	2010-03-15	60	C25.9	8249/3	2	Within the university hospital	Gastroenterology	Yes	R10.1	None	Yes	CT	No	Not a random finding	No	Unknown	Unknown	Unknown	Yes	Yes	Yes	2	HEP, LYM	No	0	None	Positive	Positive	Yes	0.2	No
168	168	Male	2009-08-08	1939-09-29	Alive	1984-07-01	0	0	0	1984-07-01	44	C20	8240/3	Unknown	Outside the university hospital	Unknown	Unknown	Unknown	Unknown	Unknown		Unknown	Unknown	Unknown	Non-smokers	Unknown	Unknown	No	No	No	0	None	No	0	None	Missing	Missing	No		Yes
169	169	Male	2015-06-19	1967-03-03	Alive	2015-06-25	0	0	0	2015-06-25	48	C20	8240/3	1	Outside the university hospital	Unknown	No	No	None	No		Yes	Polyp	Yes	Unknown	Unknown	No	Yes	No	No	0	None	No	0	None	Negative	Positive	No		No
170	170	Male	2009-08-27	1961-05-13	Alive	2009-07-15	9	0	0	2009-07-24	48	C25.0	8249/3	2	Outside the university hospital	Other hospital	No	yes	Painless icterus	Unknown		No	Not a random finding	Unknown	Unknown	Unknown	Unknown	No	No	No	0	None	No	0	None	Missing	Missing	No		No
171	171	female	2009-08-20	1957-06-29	2010	2009-08-15	9	0	0	2009-08-24	52	C80.0	8246/3	3	Outside the university hospital	Other hospital	No	yes	Sclerenicterus, Increasing confusion, General Condition Reduction	No		Yes	Coincidence during other surgery	No	Non-smokers	Dry	Unknown	No	Yes	Yes	1	HEP	Yes	1	HEP	Positive	Positive	Yes	0.3	No
172	172	Male	2009-09-17	1950-06-12	Alive	Unknown	Unknown	Unknown	Unknown	1997-01-15	45	C25.2	8249/3	2	Outside the university hospital	Other hospital	Unknown	Unknown	Unknown	Unknown		Unknown	Unknown	Unknown	Unknown	Unknown	Unknown	No	Yes	Yes	1	HEP	No	0	None	Positive	Positive	Yes	0.1	Yes
173	173	Female	2010-07-05	1945-01-04	Alive	2006-07-15	1451	47	3	2010-07-05	65	C16.2	8246/3	1	Within the university hospital	Gastroenterology	Yes	R10.1	None	No		No	Not a random finding	Yes	Unknown	Unknown	Yes	Yes	No	No	0	None	No	0	None	Positive	Positive	Yes	<1%	No
174	174	Female	2009-09-21	1946-09-18	Alive	Unknown	Unknown	Unknown	Unknown	1994-09-15	47	C17.2	8240/3	1	Outside the university hospital	Unknown	Unknown	Unknown	Unknown	Unknown		Unknown	Unknown	Unknown	Unknown	Unknown	No	No	Yes	Yes	2	LYM, HEP	No	0	None	Missing	Missing	No		Yes
175	175	Male	2013-10-29	1943-02-20	Alive	2013-10-15	0	0	0	2013-10-15	70	C17.0	8240/3	1	Outside the university hospital	Unknown	Yes	R10.1	None	No		Yes	EGD	Yes	Non-smokers	No	Unknown	Yes	No	No	0	None	No	0	None	Positive	Positive	Yes	0.15	Yes
176	176	Female	2012-02-21	1942-09-20	Alive	2012-02-21	0	0	0	2012-02-21	69	C18.1	8240/3	1	Within the university hospital	General Surgery	No	No	None	No		Yes	Coincidence during other surgery	No	Unknown	Unknown	Unknown	Yes	No	No	0	None	No	0	None	Positive	Positive	Yes	<2%	Yes
177	177	Female	2009-10-30	1960-05-04	Alive	Unknown	Unknown	Unknown	Unknown	2009-10-15	49	C80.0	8249/3	2	Outside the university hospital	Unknown	Unknown	Unknown	Unknown	Unknown		Unknown	Unknown	Unknown	Unknown	Unknown	Unknown	No	No	Yes	1	HEP	Yes	1	HEP	Missing	Missing	No		No
178	178	Female	2009-12-10	1951-08-20	Alive	Unknown	Unknown	Unknown	Unknown	1994-07-15	42	C17.0	8246/3	Unknown	Outside the university hospital	Unknown	Unknown	Unknown	Unknown	Unknown		Unknown	Unknown	Unknown	Unknown	Unknown	Unknown	No	No	Yes	1	HEP	Yes	1	HEP	Missing	Missing	No		No
179	179	female	2009-12-18	1939-05-17	2010	2009-05-15	220	7	0	2009-12-21	70	C15.9	8041/3	3	Within the university hospital	General Surgery	No	yes	Dysphagia, Heartburn, Chest pain	Yes	CT	No	Not a random finding	No	Unknown	Unknown	Unknown	Yes	No	No	0	None	No	0	None	Positive	Positive	Yes	0.8	Yes
180	180	female	2012-08-22	1958-11-06	2012	Unknown	Unknown	Unknown	Unknown	2012-08-22	53	C20	8246/3	3	Outside the university hospital	Unknown	Unknown	Unknown	Unknown	Unknown		No	Not a random finding	Unknown	Unknown	Unknown	Unknown	Yes	Yes	Yes	1	PER	No	0	None	Positive	Missing	Yes	0.5	No
181	181	Male	2010-02-04	1947-08-27	2015	2009-08-15	172	5	0	2010-02-03	62	C17.2	8240/3	2	Outside the university hospital	Unknown	Yes	R10.4	Weight loss	Yes	CT	No	Not a random finding	No	Unknown	Unknown	Unknown	Yes	Yes	Yes	3	HEP, PER, OSS	Yes	2	HEP, PER	Positive	Positive	Yes	0.04	No
182	182	Female	2010-02-03	1962-05-31	Alive	2010-01-12	3	0	0	2010-01-15	47	C16.9	8246/3	1	Outside the university hospital	Physician in private practice	No	No	None	Yes	Sonography	No	Not a random finding	No	Non-smokers	No	No	Yes	No	No	0	None	No	0	None	Positive	Positive	Yes	<2%	No
183	183	Male	2010-02-03	1941-08-31	Alive	2008-05-15	658	21	1	2010-03-04	68	C25	8151/1	1	Outside the university hospital	Other hospital	No	yes	Hypoglycaemia	Yes	Sonography	No	Not a random finding	No	Stop smoking	Dry	Unknown	Yes	No	No	0	None	No	0	None	Positive	Missing	Yes	<2%	No
184	184	Male	2010-02-02	1971-09-23	Alive	Unknown	Unknown	Unknown	Unknown	2010-01-15	38	C25.0	8240/3	2	Outside the university hospital	Unknown	Unknown	Unknown	Unknown	Unknown		Unknown	Unknown	Unknown	Stop smoking	Dry	Unknown	Yes	Yes	Yes	3	OTH, HEP, LYM	Yes	1	OTH	Positive	Positive	Yes	0.15	No
185	185	Female	2010-02-02	1967-08-18	Alive	Unknown	Unknown	Unknown	Unknown	2007-01-15	39	C25.9	8246/3	3	Outside the university hospital	Unknown	Unknown	Unknown	Unknown	Unknown		Unknown	Unknown	Unknown	Unknown	Unknown	Unknown	No	No	Yes	3	HEP, OSS, LYM	Yes	1	HEP	Missing	Missing	No		No
186	186	Male	2014-01-06	1945-04-20	Alive	2010-01-15	1453	47	3	2014-01-07	68	C25.2	8240/3	1	Outside the university hospital	Other hospital	No	yes	Dyspnea	Yes	CT	No	Not a random finding	No	Unknown	Unknown	Unknown	Yes	No	No	0	None	No	0	None	Positive	Positive	Yes	<2%	Yes
187	187	Male	2010-02-12	1955-02-08	Alive	2008-07-01	0	0	0	2008-07-01	53	C16.9	8240/3	1	Outside the university hospital	Unknown	Unknown	Unknown	Unknown	No		Yes	EGD	Yes	Non-smokers	No	Unknown	No	No	No	0	None	No	0	None	Missing	Missing	No		No
188	188	Male	2010-02-18	1959-05-07	Alive	Unknown	Unknown	Unknown	Unknown	2009-10-13	50	C17.2	8246/3	3	Outside the university hospital	Other hospital	Unknown	Unknown	Unknown	Unknown		Unknown	Unknown	Unknown	Unknown	Unknown	Unknown	No	No	Yes	1	HEP	Yes	1	HEP	Missing	Missing	No		No
189	189	Male	2011-11-24	1937-05-15	Alive	2011-10-25	30	0	0	2011-11-24	74	C25.9	8240/3	Unknown	Outside the university hospital	Other hospital	No	yes	Weight loss	Unknown		Yes	Coincidence in imaging	No	Unknown	Unknown	Unknown	No	No	No	0	None	No	0	None	Missing	Missing	No		No
190	190	Male	2010-02-22	1949-12-16	Alive	2010-02-15	8	0	0	2010-02-23	60	C25.1	8246/3	2	Outside the university hospital	Other hospital	Yes	R10.1	None	Unknown		Yes	Coincidence in imaging	Unknown	Unknown	Unknown	Unknown	Yes	No	No	0	None	No	0	None	Positive	Positive	Yes	0.2	No
191	191	Male	2010-02-24	1942-04-23	Alive	2009-01-15	243	8	0	2009-09-15	67	C17.0	8249/3	2	Outside the university hospital	Other hospital	Yes	R10.4	None	Unknown		No	Not a random finding	Unknown	Non-smokers	No	Unknown	No	Yes	Yes	1	HEP	No	0	None	Positive	Positive	Yes	0.1	No
192	192	Female	2010-03-19	1940-12-18	Alive	Unknown	Unknown	Unknown	Unknown	2007-07-01	66	C25.9	8240/3	Unknown	Outside the university hospital	Unknown	Unknown	Unknown	Unknown	Unknown		Unknown	Unknown	Unknown	Non-smokers	Unknown	Unknown	No	No	No	0	None	No	0	None	Missing	Missing	No		No
193	193	Male	2010-03-08	1944-10-27	Alive	Unknown	Unknown	Unknown	Unknown	2008-02-15	63	C17.0	8240/3	1	Outside the university hospital	Unknown	Unknown	Unknown	Unknown	Unknown		Unknown	Unknown	Unknown	Unknown	Unknown	Unknown	No	No	Yes	1	HEP	No	0	None	Missing	Missing	No		No
194	194	Female	2011-06-21	1954-07-05	Alive	2011-06-15	13	0	0	2011-06-28	56	C25.2	8574/3	2	Outside the university hospital	General practitioner	Yes	R10.1	None	Yes	CT	No	Not a random finding	No	Stop smoking	No	No	Yes	Yes	No	0	None	No	0	None	Positive	Positive	Yes	0.2	Yes
195	195	female	2010-03-22	1942-01-26	2013	2010-01-01	59	2	0	2010-03-01	68	C20	8246/3	3	Outside the university hospital	Physician in private practice	No	yes	Defecation pain, Hematochezia	No		Yes	Endoscopy	Yes	Unknown	Unknown	Unknown	Yes	No	Yes	4	BRA, SPL, OTH, OSS	No	0	None	Negative	Negative	Yes	>80%	No
196	196	Female	2010-03-18	1943-02-12	Alive	2009-03-15	366	12	1	2010-03-16	67	C20	8246/3	3	Outside the university hospital	Physician in private practice	Yes	K52.9	Hämatochezie, Weight loss	No		No	Not a random finding	Yes	Non-smokers	No	No	Yes	Yes	Yes	4	HEP, OSS, LYM, PER	Yes	1	HEP	Positive	Positive	Yes	0.4	No
197	197	Male	2010-03-23	1933-01-01	Alive	2009-12-15	0	0	0	2009-12-15	76	C25.9	8249/3	2	Outside the university hospital	Physician in private practice	No	No	None	Yes	CT	Yes	Staging in the frame of another malignancy	No	Unknown	Unknown	Unknown	No	No	Yes	1	HEP	No	0	None	Missing	Missing	Yes	0.08	Yes
198	198	Female	2010-03-26	1926-09-08	Alive	Unknown	Unknown	Unknown	Unknown	Unknown	Unknown	C80.0	8246/3	Unknown	Outside the university hospital	Unknown	Unknown	Unknown	Unknown	Unknown		Unknown	Unknown	Unknown	Unknown	Unknown	Unknown	No	No	Yes	1	HEP	Yes	1	HEP	Missing	Missing	No		No
199	199	Male	2015-04-08	1957-10-13	Alive	Unknown	Unknown	Unknown	Unknown	2015-01-15	57	C18.7	8246/3	3	Outside the university hospital	Unknown	Unknown	Unknown	Unknown	Unknown		Yes	Unknown	Unknown	Unknown	Unknown	Unknown	No	No	Yes	1	PUL	No	0	None	Missing	Missing	Yes	0.3	No
200	200	Male	2010-04-15	1936-03-08	Alive	Unknown	Unknown	Unknown	Unknown	2001-02-15	64	C25.9	8155/1	Unknown	Outside the university hospital	Unknown	Yes	E34.0	None	Unknown		Unknown	Not a random finding	Unknown	Unknown	Unknown	Unknown	No	No	Yes	1	HEP	Yes	1	HEP	Missing	Missing	No		No
201	201	Male	2010-04-15	1940-12-23	Alive	Unknown	Unknown	Unknown	Unknown	2009-12-15	68	C18.0	8249/3	3	Outside the university hospital	Unknown	Unknown	Unknown	Unknown	Unknown		Unknown	Unknown	Unknown	Unknown	Unknown	Unknown	No	No	Yes	1	HEP	Yes	1	HEP	Missing	Missing	Yes	0.25	No
202	202	Female	2010-04-21	1956-08-27	Alive	2010-04-22	6	0	0	2010-04-28	53	C25.9	8249/3	2	Within the university hospital	Gastroenterology	No	No	None	Yes	Sonography	Yes	Sonography	No	Unknown	Unknown	Unknown	No	Yes	Yes	1	HEP	Yes	1	HEP	Positive	Positive	Yes	0.1	No
203	203	female	2010-04-30	1956-04-28	2010	Unknown	Unknown	Unknown	Unknown	2003-03-15	47	C17.9	8246/3	3	Outside the university hospital	Unknown	Unknown	Unknown	Unknown	Unknown		Unknown	Unknown	Unknown	Unknown	Unknown	Unknown	No	No	Yes	5	PER, HEP, ADR, PUL, GEN	Yes	4	PER, HEP, ADR, PUL	Missing	Missing	No		No
204	204	Male	2010-05-11	1952-12-09	Alive	Unknown	Unknown	Unknown	Unknown	2010-03-15	57	C17.9	8240/3	1	Outside the university hospital	Unknown	Unknown	Unknown	Unknown	Unknown		Unknown	Unknown	Unknown	Unknown	Unknown	Unknown	No	No	Yes	1	PER	Yes	1	PER	Missing	Missing	No		No
205	205	Female	2015-01-06	1986-12-11	Alive	Unknown	Unknown	Unknown	Unknown	2014-08-15	27	C17.0	8249/3	2	Outside the university hospital	Unknown	Unknown	Unknown	Unknown	Unknown		Unknown	Unknown	Unknown	Unknown	Unknown	Unknown	Yes	No	No	0	None	No	0	None	Positive	Positive	Yes	0.05	No
206	206	Male	2010-05-26	1947-11-06	Alive	Unknown	Unknown	Unknown	Unknown	2010-01-01	62	C17.0	8240/3	1	Outside the university hospital	Unknown	Unknown	Unknown	Unknown	Unknown		Unknown	Unknown	Unknown	Unknown	Unknown	Unknown	No	No	No	0	None	No	0	None	Missing	Missing	No		No
207	207	Male	2010-06-24	1950-03-19	Alive	2010-05-15	55	1	0	2010-07-09	60	C80.0	8249/3	2	Outside the university hospital	General practitioner	No	yes	Elevated liver values	Yes	Sonography	Yes	Coincidence in imaging	No	Stop smoking	No	Unknown	No	Yes	Yes	1	HEP	Yes	1	HEP	Positive	Positive	Yes	0.03	No
208	208	Female	2010-07-07	1976-02-28	Alive	1999-07-01	4025	132	11	2010-07-08	34	C17.1	8249/3	2	Outside the university hospital	Other hospital	Yes	K52.9	Stool irregularities (constipation), Weight loss, Vomiting	Yes	Scintigraphy	No	Not a random finding	No	Unknown	Unknown	No	Yes	Yes	Yes	1	HEP	No	0	None	Positive	Positive	Yes	0.2	No
209	209	Female	2010-07-05	1936-08-17	Alive	Unknown	Unknown	Unknown	Unknown	2008-05-24	71	C17.2	8240/3	1	Outside the university hospital	Unknown	Unknown	Unknown	Unknown	Unknown		Unknown	Unknown	Unknown	Unknown	Unknown	Unknown	No	No	Yes	1	PER	Yes	1	PER	Missing	Missing	No		No
210	210	Male	2010-08-05	1946-06-07	2011	Unknown	Unknown	Unknown	Unknown	2009-12-15	63	C25.0	8244/3	3	Outside the university hospital	Other hospital	Unknown	Unknown	Unknown	Unknown		Unknown	Unknown	Unknown	Unknown	Unknown	Unknown	No	Yes	Yes	1	HEP	No	0	None	Missing	Missing	No		No
211	211	Male	2010-07-22	1942-06-05	Alive	2010-07-15	0	0	0	2010-07-15	68	C26.9	8240/3	1	Outside the university hospital	Other hospital	No	No	None	Unknown		Yes	Coincidence in imaging	No	Unknown	Unknown	Unknown	No	No	Yes	3	HEP, OSS, LYM	Yes	3	HEP, LYM, OSS	Missing	Missing	Yes	<1%	No
212	212	Male	2010-08-02	1934-07-24	Alive	Unknown	Unknown	Unknown	Unknown	2010-08-04	76	C17.2	8240/3	1	Outside the university hospital	Unknown	No	yes	Compression of the mesenteric arteries	Unknown		No	Not a random finding	Unknown	Unknown	Unknown	Yes	Yes	Yes	Yes	2	LYM, HEP	Yes	2	LYM, HEP	Positive	Positive	Yes	0.01	Yes
213	213	Female	2010-08-03	1951-04-19	Alive	Unknown	Unknown	Unknown	Unknown	1999-12-15	48	C17.2	8240/3	1	Outside the university hospital	Other hospital	No	No	None	No		Yes	Ileus	No	Non-smokers	Unknown	Unknown	No	No	Yes	1	HEP	No	0	None	Missing	Missing	No		Yes
214	214	Male	2010-11-29	1928-06-05	2011	2010-11-01	29	0	0	2010-11-30	82	C16.0	8041/3	3	Outside the university hospital	Other hospital	Yes	R10.1	None	Unknown		No	Not a random finding	Unknown	Non-smokers	No	No	Yes	Yes	Yes	2	HEP, LYM	Yes	1	HEP	Positive	Positive	Yes	0.8	No
215	215	Male	2011-03-21	1941-10-20	Alive	Unknown	Unknown	Unknown	Unknown	2011-03-21	69	C16.9	8240/3	1	Outside the university hospital	Unknown	Unknown	Unknown	Unknown	Unknown		Unknown	Unknown	Unknown	Stop smoking	Dry	Unknown	Yes	No	No	0	None	No	0	None	Missing	Missing	Yes	0.02	Yes
216	216	Male	2011-10-25	1971-01-28	Alive	2011-01-15	284	9	0	2011-10-26	40	C25.9	8240/3	2	Outside the university hospital	Other hospital	No	yes	Back Pain	Yes	MRI	No	Not a random finding	No	Smokers	No	Unknown	Yes	No	No	0	None	No	0	None	Positive	Positive	Yes	0.04	Yes
217	217	Male	2011-01-18	1927-09-26	Alive	Unknown	Unknown	Unknown	Unknown	2010-12-15	83	C80.0	8249/3	2	Outside the university hospital	Unknown	Unknown	Unknown	Unknown	Unknown		Unknown	Unknown	Unknown	Unknown	Unknown	Unknown	No	No	Yes	1	HEP	Yes	1	HEP	Missing	Missing	No		No
218	218	Male	2011-01-20	1943-03-01	Alive	Unknown	Unknown	Unknown	Unknown	2010-12-14	67	C17.2	8240/3	1	Outside the university hospital	Unknown	Unknown	Unknown	Unknown	Unknown		Unknown	Unknown	Unknown	Unknown	Unknown	Unknown	No	No	No	0	None	No	0	None	Missing	Missing	No		No
219	219	Male	2013-12-09	1960-01-15	2014	Unknown	Unknown	Unknown	Unknown	2011-01-15	51	C80.0	8240/3	1	Outside the university hospital	Unknown	Unknown	Unknown	Unknown	Unknown		Unknown	Unknown	Unknown	Unknown	Unknown	Unknown	No	No	Yes	1	HEP	Yes	1	HEP	Missing	Missing	Yes	0.01	No
220	220	Female	2011-03-01	1951-03-31	Alive	2011-03-01	0	0	0	2011-03-01	59	C18.1	8240/3	1	Within the university hospital	General Surgery	No	No	None	No		Yes	Appendectomy	No	Unknown	Unknown	No	Yes	No	No	0	None	No	0	None	Positive	Missing	Yes	<2%	No
221	221	Male	2011-03-03	1983-07-27	Alive	2005-03-03	2191	72	6	2011-03-03	27	C18.1	8240/3	1	Within the university hospital	General Surgery	No	No	None	No		Yes	Appendectomy	No	Unknown	Unknown	Unknown	Yes	No	No	0	None	No	0	None	Positive	Positive	No		No
222	222	Male	2011-03-27	1967-10-29	Alive	2010-09-15	174	5	0	2011-03-08	43	C80.0	8249/3	2	Outside the university hospital	Other hospital	Yes	K52.9, R10.1	Weight loss, General Condition Reduction	No		Yes	Coincidence during other surgery	No	Unknown	Unknown	Unknown	No	No	Yes	3	HEP, PUL, LYM	Yes	2	HEP, PUL	Missing	Missing	Yes	0.05	No
223	223	Female	2011-04-13	1971-08-03	Alive	2011-01-15	31	1	0	2011-02-15	39	C18.2	8249/3	2	Outside the university hospital	Physician in private practice	Yes	R10.1	None	Yes	Sonography	No	Not a random finding	No	Unknown	Unknown	Yes	Yes	Yes	Yes	1	HEP	No	0	None	Positive	Positive	Yes	0.05	No
224	224	Male	2011-04-26	1937-06-08	Alive	Unknown	Unknown	Unknown	Unknown	2011-03-15	73	C17.2	8240/3	1	Outside the university hospital	Unknown	Unknown	Unknown	Unknown	Unknown		Unknown	Unknown	Unknown	Unknown	Unknown	Unknown	No	No	No	0	None	No	0	None	Missing	Missing	No		No
225	225	female	2011-05-04	1955-11-05	2011	Unknown	Unknown	Unknown	Unknown	2008-10-15	52	C25.9	8249/3	2	Outside the university hospital	Unknown	Unknown	Unknown	Unknown	Unknown		Unknown	Unknown	Unknown	Unknown	Unknown	Unknown	No	No	Yes	1	HEP	Yes	1	HEP	Missing	Missing	Yes	0.08	No
226	226	Male	2014-09-15	1982-12-04	Alive	2014-09-15	0	0	0	2014-09-15	31	C17.2	8240/3	1	Within the university hospital	General Surgery	No	No	None	No		Yes	Coincidence during other surgery	No	Unknown	Unknown	Unknown	Yes	No	No	0	None	No	0	None	Positive	Positive	Yes	<2%	No
227	227	Female	2011-05-12	1953-02-24	Alive	2011-05-01	12	0	0	2011-05-13	58	C16.2	8249/3	2	Outside the university hospital	Physician in private practice	No	No	None	Unknown		Unknown	Unknown	Unknown	Unknown	Unknown	Unknown	Yes	No	No	0	None	No	0	None	Positive	Positive	Yes	0.05	No
228	228	Female	2011-05-18	1934-03-18	Alive	Unknown	Unknown	Unknown	Unknown	2011-02-15	76	C17.2	8246/3	3	Outside the university hospital	Unknown	Unknown	Unknown	Unknown	Unknown		Unknown	Unknown	Unknown	Unknown	Unknown	Unknown	No	No	Yes	1	PER	No	0	None	Missing	Missing	No		No
229	229	Female	2014-07-11	1946-11-12	Alive	1991-07-01	8411	276	23	2014-07-11	67	C25.9	8249/3	2	Outside the university hospital	Unknown	No	No	None	Yes	Sonography	Unknown	Unknown	No	Unknown	Unknown	Unknown	No	Yes	Yes	1	HEP	Yes	1	HEP	Positive	Positive	Yes	0.1	Yes
230	230	Male	2011-06-07	1955-01-01	2011	Unknown	Unknown	Unknown	Unknown	2010-09-15	55	C25.0	8246/3	3	Outside the university hospital	Physician in private practice	Unknown	Unknown	Unknown	Unknown		Unknown	Unknown	Unknown	Smokers	Unknown	Unknown	No	No	Yes	2	HEP, LYM	Yes	2	HEP, LYM	Missing	Missing	Yes	0.8	No
231	231	Female	2011-06-08	1960-05-08	Alive	Unknown	Unknown	Unknown	Unknown	2011-03-30	50	C18.0	8249/3	2	Outside the university hospital	Unknown	Unknown	Unknown	Unknown	Unknown		Unknown	Unknown	Unknown	Unknown	Unknown	Unknown	No	No	Yes	2	HEP, PER	Yes	2	HEP, PER	Missing	Missing	Yes	0.1	No
232	232	Female	2011-07-13	1944-08-12	Alive	Unknown	Unknown	Unknown	Unknown	2011-06-15	66	C80	8249/3	2	Outside the university hospital	Unknown	Unknown	Unknown	Unknown	Unknown		Unknown	Unknown	Unknown	Unknown	Unknown	Unknown	No	No	Yes	3	HEP, LYM, OSS	Yes	1	HEP	Missing	Missing	Yes	0.15	Yes
233	233	Male	2017-01-05	1944-08-10	Alive	2011-07-15	0	0	0	2011-07-15	66	C25.9	8240/3	1	Outside the university hospital	Unknown	Unknown	Unknown	Unknown	Unknown		Unknown	Unknown	Unknown	Stop smoking	No	No	No	Yes	Yes	1	HEP	Yes	1	HEP	Positive	Positive	Yes	0.01	No
234	234	Male	2011-10-11	1949-07-29	Alive	2011-09-15	27	0	0	2011-10-12	62	C25.0	8246/3	3	Outside the university hospital	Other hospital	Yes	R10.1	Painless icterus, B-symptoms (night sweat), Weight loss, Fatty stools, Stool irregularities	Yes	CT	No	Not a random finding	No	Smokers	No	Unknown	Yes	Yes	Yes	1	HEP	Yes	1	HEP	Positive	Positive	Yes	0.3	No
235	235	Female	2011-10-19	1947-03-03	Alive	2011-09-15	34	1	0	2011-10-19	64	C17.2	8249/3	2	Outside the university hospital	General practitioner	No	No	None	Yes	CT/Sonography	Yes	Coincidence in imaging	No	Non-smokers	No	Unknown	Yes	Yes	Yes	1	HEP	Yes	1	HEP	Positive	Positive	Yes	0.04	No
236	236	Female	2011-10-06	1953-05-03	Alive	Unknown	Unknown	Unknown	Unknown	1995-11-15	42	C17.2	8246/3	3	Outside the university hospital	Unknown	Unknown	Unknown	Unknown	Unknown		Unknown	Unknown	Unknown	Unknown	Unknown	Unknown	No	No	Yes	1	HEP	Yes	1	HEP	Missing	Missing	No		No
237	237	Male	2012-05-11	1955-06-25	Alive	2010-01-15	669	22	1	2011-11-15	56	C17.9	8246/3	Unknown	Outside the university hospital	Unknown	No	yes	Bone pain (hip), General condition reduction	Yes	Scintigraphy	No	Not a random finding	No	Stop smoking	No	No	No	No	No	0	None	No	0	None	Missing	Missing	No		No
238	238	female	2012-02-06	1938-06-15	2016	2012-02-06	0	0	0	2012-02-06	73	C17.2	8246/3	1	Within the university hospital	General Surgery	No	yes	Weight loss	No		Yes	Coincidence during other surgery	No	Unknown	Unknown	Unknown	Yes	Yes	Yes	1	PER	Yes	1	PER	Positive	Positive	Yes	<2%	Yes
239	239	Female	2013-01-31	1956-11-03	Alive	2007-11-15	0	0	0	2007-11-15	51	C20	8240/3	1	Outside the university hospital	Unknown	No	No	None	No		Yes	Polyp	Yes	Non-smokers	No	Unknown	No	No	No	0	None	No	0	None	Missing	Missing	Yes	<2%	No
240	240	Female	2012-06-24	1950-01-03	Alive	2012-05-15	41	1	0	2012-06-25	62	C25.2	8246/3	1	Outside the university hospital	Unknown	Yes	R10.1	None	Yes	CT	No	Not a random finding	No	Non-smokers	No	Yes	Yes	No	No	0	None	No	0	None	Positive	Positive	Yes	<2%	No
241	241	Female	2017-01-27	1944-05-18	Alive	Unknown	Unknown	Unknown	Unknown	2008-07-15	64	C16.2	8246/3	3	Outside the university hospital	Unknown	Unknown	Unknown	Unknown	Unknown		Unknown	Unknown	Unknown	Unknown	Unknown	Unknown	No	No	No	0	None	No	0	None	Missing	Missing	No		No
242	242	Male	2012-06-12	1961-03-01	Alive	2012-05-15	28	0	0	2012-06-12	51	C17.2	8249/3	2	Within the university hospital	Gastroenterology	Yes	R10.1	None	Yes	Sonography	No	Not a random finding	No	Smokers	No	Unknown	No	Yes	Yes	1	HEP	Yes	1	HEP	Missing	Missing	Yes	0.15	No
243	243	Male	2011-12-16	1942-08-03	2017	2012-01-04	0	0	0	2012-01-04	69	C25.8	8246/3	1	Outside the university hospital	Physician in private practice	No	No	None	Yes	CT	Yes	Staging in the frame of another malignancy	No	Unknown	Unknown	Unknown	Yes	Yes	Yes	2	HEP, LYM	No	0	None	Negative	Positive	Yes	<2%	Yes
244	244	Male	2012-01-31	1962-06-07	Alive	Unknown	Unknown	Unknown	Unknown	2011-12-17	49	C16.2	8240/3	1	Outside the university hospital	Other hospital	Unknown	Unknown	Unknown	Unknown		Unknown	Unknown	Unknown	Unknown	Unknown	Unknown	Yes	No	No	0	None	No	0	None	Missing	Missing	Yes	<1%	No
245	245	Male	2012-08-10	1936-01-06	Alive	Unknown	Unknown	Unknown	Unknown	2012-01-15	76	C25.2	8246/3	3	Outside the university hospital	Other hospital	Unknown	Unknown	Unknown	Unknown		Unknown	Unknown	Unknown	Non-smokers	No	Unknown	No	Yes	Yes	3	HEP, LYM, ADR	Yes	1	HEP	Missing	Missing	Yes	0.24	No
246	246	Male	2012-02-07	1937-07-08	Alive	Unknown	Unknown	Unknown	Unknown	2011-12-15	74	C20	8246/3	3	Outside the university hospital	Unknown	Unknown	Unknown	Unknown	Unknown		Unknown	Unknown	Unknown	Unknown	Unknown	Unknown	No	No	No	0	None	No	0	None	Missing	Missing	No		No
247	247	Female	2008-02-20	1947-04-13	Alive	Unknown	Unknown	Unknown	Unknown	2008-12-15	61	C80.0	8246/3	3	Outside the university hospital	Unknown	No	No	None	No		Yes	Coincidence during other surgery	No	Unknown	Yes	Unknown	No	No	Yes	2	OTH	Yes	1	OTH	Negative	Positive	Yes	0.9	No
248	248	Female	2012-02-22	1969-11-23	Alive	Unknown	Unknown	Unknown	Unknown	2001-10-15	31	C17.9	8240/3	1	Outside the university hospital	Other hospital	Unknown	Unknown	Unknown	Unknown		Unknown	Unknown	Unknown	Unknown	Unknown	Unknown	No	Yes	Yes	2	HEP, LYM	Yes	2	HEP, LYM	Missing	Missing	No		No
249	249	Female	2012-03-06	1951-07-11	Alive	2011-12-15	62	2	0	2012-02-15	60	C17.2	8249/3	2	Outside the university hospital	Unknown	Yes	R23.2, K52.9, E34.0	None	Yes	Sonography	No	Not a random finding	No	Smokers	No	No	No	No	Yes	3	HEP, OTH, LYM	Yes	1	HEP	Positive	Positive	Yes	0.1	No
250	250	female	2012-03-14	1950-09-29	2017	2002-01-15	90	3	0	2002-04-15	51	C16.9	8246/3	1	Outside the university hospital	Unknown	Yes	K52.9	None	Yes	Sonography/ MRI	No	Not a random finding	No	Stop smoking	No	Unknown	Yes	Yes	Yes	4	HEP, LYM, OSS, PUL	Yes	1	HEP	Missing	Missing	Yes	0.1	No
251	251	Female	2012-03-29	1965-05-02	Alive	Unknown	Unknown	Unknown	Unknown	2011-12-15	46	C20	8240/3	1	Outside the university hospital	Unknown	Unknown	Unknown	Unknown	Unknown		Unknown	Unknown	Unknown	Unknown	Unknown	Unknown	No	No	No	0	None	No	0	None	Missing	Missing	No		No
252	252	Male	2014-07-01	1967-08-31	Alive	Unknown	Unknown	Unknown	Unknown	2011-04-15	43	C25.9	8240/3	1	Outside the university hospital	Other hospital	Unknown	Unknown	Unknown	Unknown		Unknown	Unknown	No	Non-smokers	No	Unknown	No	Yes	Yes	1	HEP	No	0	None	Missing	Missing	No		Yes
253	253	Male	2012-04-02	1958-11-06	Alive	2012-03-15	27	0	0	2012-04-11	53	C25.9	8246/3	2	Outside the university hospital	Other hospital	Yes	R10.1	None	Yes	CT	No	Not a random finding	No	Unknown	Unknown	Unknown	Yes	Yes	Yes	2	LYM, HEP	No	0	None	Positive	Positive	Yes	0.03	No
254	254	Male	2014-11-04	1932-02-15	Alive	2009-09-15	0	0	0	2009-09-15	77	C17.3	8246/3	3	Outside the university hospital	Other hospital	Unknown	Unknown	Unknown	No		Yes	Coincidence during other surgery	Unknown	Unknown	Unknown	Unknown	No	No	Yes	1	HEP	Yes	1	HEP	Missing	Missing	No		No
255	255	Female	2012-04-30	1961-02-12	Alive	2011-10-15	0	0	0	2011-10-15	50	C18.0	8246/3	3	Outside the university hospital	Unknown	No	No	None	No		Yes	Colonoscopy	Yes	Unknown	Unknown	Yes	No	No	Yes	4	LYM, HEP, OTH, PER	Yes	4	LYM, HEP, OTH, PER	Positive	Missing	Yes	>30%	No
256	256	Male	2012-05-07	1961-11-13	2012	Unknown	Unknown	Unknown	Unknown	2012-04-15	50	C20	8240/3	1	Outside the university hospital	Unknown	Unknown	Unknown	Unknown	No		Unknown	Unknown	Unknown	Unknown	Unknown	No	No	No	No	0	None	No	0	None	Missing	Positive	Yes	0.02	Yes
257	257	female	2012-05-24	1937-03-28	2014	2012-05-15	27	0	0	2012-06-11	75	C80.0	8246/3	3	Outside the university hospital	General practitioner	No	No	None	Yes	Sonography	Yes	Sonography	No	Unknown	Unknown	Unknown	No	Yes	Yes	2	HEP, LYM	Yes	2	HEP, LYM	Positive	Positive	Yes	0.5	No
258	258	Male	2012-05-22	1954-01-24	Alive	2009-07-15	1042	34	2	2012-05-22	58	C17.9	8246/3	1	Outside the university hospital	Other hospital	Yes	K52.9, R23.2	None	Yes	MRI	No	Not a random finding	No	Smokers	Unknown	No	No	Yes	Yes	1	HEP	Yes	1	HEP	Missing	Missing	Yes	0.02	No
259	259	Female	2012-05-18	1947-04-03	Alive	2012-03-15	31	1	0	2012-04-15	65	C80.0	8246/3	2	Outside the university hospital	Other hospital	Yes	R10.4	General Condition Reduction, Weight loss	Yes	Sonography	No	Not a random finding	No	Smokers	No	Unknown	No	Yes	Yes	2	HEP, LYM	Yes	1	HEP	Positive	Positive	Yes	0.2	No
260	260	Female	2012-05-30	1941-05-22	Alive	Unknown	Unknown	Unknown	Unknown	2012-01-01	70	C17.2	8246/3	3	Outside the university hospital	Unknown	Unknown	Unknown	Unknown	Unknown		Unknown	Unknown	Unknown	Unknown	Unknown	Unknown	No	No	Yes	1	ADR	No	0	None	Missing	Missing	No		No
261	261	female	2012-06-11	1959-01-01	2012	Unknown	Unknown	Unknown	Unknown	2006-07-01	47	C80.0	8246/3	Unknown	Outside the university hospital	Unknown	Unknown	Unknown	Unknown	Unknown		Unknown	Unknown	No	Unknown	Unknown	Unknown	No	Yes	Yes	1	HEP	Yes	1	HEP	Missing	Missing	No		No
262	262	Male	2012-08-30	1961-01-23	2014	2012-06-19	73	2	0	2012-08-31	51	C80.0	8041/3	3	Outside the university hospital	Unknown	Unknown	Unknown	Unknown	Yes	CT	Yes	Coincidence in biopsy	No	Unknown	Dry	Unknown	No	Yes	Yes	2	HEP, BRA	Yes	1	HEP	Positive	Negative	Yes	>20%	No
263	263	Female	2012-07-26	1948-11-19	Alive	2012-03-15	134	4	0	2012-07-27	63	C25.9	8246/3	3	Outside the university hospital	General practitioner	No	yes	Painless icterus, B symptoms, Weight loss	Yes	CT	No	Not a random finding	No	Unknown	Unknown	Unknown	Yes	No	No	0	None	No	0	None	Positive	Positive	Yes	0.25	No
264	264	Male	2012-07-20	1952-07-21	Alive	2012-05-15	31	1	0	2012-06-15	59	C80.0	8246/3	2	Outside the university hospital	Other hospital	Yes	R23.2, K52.9, R00.0	None	Yes	Sonography	No	Not a random finding	No	Unknown	Unknown	Unknown	No	No	Yes	1	HEP	Yes	1	HEP	Missing	Missing	Yes	0.2	No
265	265	Male	2012-07-13	1946-06-09	Alive	Unknown	Unknown	Unknown	Unknown	2004-02-02	57	C17.2	8240/3	1	Outside the university hospital	Unknown	Unknown	Unknown	Unknown	Unknown		Unknown	Unknown	Unknown	Non-smokers	No	Unknown	No	Yes	Yes	2	HEP, PUL	No	0	None	Positive	Positive	Yes	<2%	No
266	266	Male	2012-07-25	1964-04-25	Alive	2012-07-11	83	2	0	2012-10-02	48	C17.2	8240/3	1	Outside the university hospital	General practitioner	Yes	K52.9	Haematochondria	No		No	Not a random finding	No	Smokers	No	Yes	Yes	No	No	0	None	No	0	None	Positive	Positive	Yes	<2%	No
267	267	Male	2012-07-31	1962-04-09	Alive	2012-05-15	94	3	0	2012-08-17	50	C17.2	8249/3	2	Outside the university hospital	General practitioner	No	No	None	Yes	Sonography	Yes	Sonography	No	Stop smoking	Unknown	No	Yes	Yes	Yes	1	HEP	Yes	1	HEP	Negative	Positive	Yes	0.05	No
268	268	Male	2012-08-10	1954-03-14	Alive	2012-07-24	44	1	0	2012-09-06	58	C17.2	8246/3	1	Outside the university hospital	Other hospital	Yes	R10.1	Constipation tendency	Yes	CT	No	Not a random finding	No	Unknown	Unknown	Unknown	Yes	No	Yes	1	HEP	Yes	1	HEP	Positive	Positive	Yes	0.02	No
269	269	female	2012-09-10	1945-09-06	2013	2012-08-01	68	2	0	2012-10-08	67	C25.0	8240/3	Unknown	Outside the university hospital	Unknown	No	yes	Back pain, Hematochezia	Yes	CT	No	Not a random finding	Unknown	Unknown	Unknown	Unknown	Yes	Yes	Yes	1	HEP	Yes	1	HEP	Negative	Negative	No		Yes
270	270	Male	2012-09-13	1949-04-26	Alive	Unknown	Unknown	Unknown	Unknown	2012-02-15	62	C16.9	8246/3	3	Outside the university hospital	Unknown	Unknown	Unknown	Unknown	Unknown		Unknown	Unknown	Unknown	Unknown	Unknown	Unknown	No	No	Yes	2	HEP, PER	Yes	2	HEP, PER	Missing	Missing	No		No
271	271	Male	2012-09-10	1948-02-13	Alive	2012-03-01	33	1	0	2012-04-03	64	C16.9	8246/3	Unknown	Outside the university hospital	Unknown	Unknown	Unknown	Unknown	Unknown		Unknown	Unknown	Unknown	Unknown	Unknown	Unknown	No	No	No	0	None	No	0	None	Missing	Missing	No		No
272	272	Female	2013-01-22	1968-09-01	Alive	2013-01-15	7	0	0	2013-01-22	44	C18.1	8240/3	1	Within the university hospital	General Surgery	No	No	None	No		Yes	Appendectomy	No	Unknown	No	Unknown	Yes	No	No	0	None	No	0	None	Positive	Positive	Yes	<1%	No
273	273	Male	2012-09-13	1966-11-02	Alive	2012-08-15	61	2	0	2012-10-15	45	C25.0	8246/3	3	Within the university hospital	Gastroenterology	Yes	K52.9	Painless icterus, Dark discoloured urine, Sclerenicterus, Fatty stools, Diarrhoea, Feeling of fullness, Meteorisms, Night sweat, Weight loss	Yes	CT	No	Not a random finding	No	Unknown	Unknown	Unknown	No	No	Yes	3	HEP, LYM, ADR	Yes	1	HEP	Missing	Missing	Yes	0.1	No
274	274	Female	2013-01-11	1959-11-18	Alive	Unknown	Unknown	Unknown	Unknown	2012-08-15	52	C17.2	8240/3	1	Outside the university hospital	General practitioner	Unknown	Unknown	Unknown	Yes	Sonography	Unknown	Unknown	Unknown	Smokers	No	Unknown	No	No	Yes	3	LYM, OTH, HEP	Yes	3	LYM, OTH, HEP	Positive	Positive	Yes	0.05	No
275	275	Male	2012-10-17	1936-07-26	2012	2012-08-01	78	2	0	2012-10-18	76	C24.0	8246/3	3	Outside the university hospital	Other hospital	Yes	R10.1	Painless icterus, Fever	Yes	Sonography	No	Not a random finding	No	Unknown	Unknown	Unknown	Yes	No	No	0	None	No	0	None	Positive	Positive	Yes	0.5	No
276	276	female	2012-10-11	1941-04-21	2015	2012-10-17	5	0	0	2012-10-22	71	C80.0	8246/3	2	Within the university hospital	Gastroenterology	No	No	None	Yes	Sonography	Yes	Coincidence in imaging	No	Unknown	Unknown	Unknown	No	Yes	Yes	1	HEP	Yes	1	HEP	Positive	Positive	Yes	0.2	No
277	277	Male	2012-10-16	1952-05-03	Alive	Unknown	Unknown	Unknown	Unknown	2012-07-15	60	C17.2	8246/3	2	Outside the university hospital	Other hospital	Unknown	Unknown	Unknown	Unknown		Unknown	Unknown	Unknown	Unknown	Unknown	Unknown	No	No	No	0	None	No	0	None	Missing	Missing	Yes	0.03	No
278	278	Male	2012-10-18	1917-08-14	Alive	2012-09-15	0	0	0	2012-09-15	95	C18.1	8240/3	1	Outside the university hospital	Other hospital	No	No	None	No		Yes	Appendectomy	No	Unknown	Unknown	Unknown	No	No	No	0	None	No	0	None	Missing	Missing	No		Yes
279	279	Male	2012-10-28	1953-07-11	2012	2012-10-15	14	0	0	2012-10-29	59	C25.9	8240/3	1	Outside the university hospital	Other hospital	Yes	R10.1	Painless icterus, Weight loss	Unknown		No	Not a random finding	No	Unknown	Unknown	Unknown	Yes	No	No	0	None	No	0	None	Positive	Positive	Yes	<2%	No
280	280	Male	2014-02-04	1970-09-18	Alive	2010-07-15	1300	42	3	2014-02-04	43	C25.2	8240/3	1	Within the university hospital	Gastroenterology	No	yes	Hypoglycaemia	Yes	MRI	No	Not a random finding	No	Non-smokers	Unknown	Yes	Yes	No	No	0	None	No	0	None	Positive	Positive	Yes	<2%	No
281	281	Male	2012-12-07	1960-03-16	Alive	2012-08-01	14	0	0	2012-08-15	52	C17.0	8240/3	1	Outside the university hospital	Other hospital	Yes	R10.1	None	Unknown		No	Not a random finding	Unknown	Unknown	Unknown	Unknown	No	No	No	0	None	No	0	None	Positive	Positive	Yes	<2%	Yes
282	282	Male	2013-01-02	1960-08-16	Alive	2012-11-15	0	0	0	2012-11-15	52	C20	8240/3	1	Outside the university hospital	Other hospital	No	No	None	No		Yes	Polyp	Yes	Stop smoking	Unknown	Yes	No	No	No	0	None	No	0	None	Missing	Missing	Yes	0.02	No
283	283	Male	2013-03-06	1958-01-05	Alive	Unknown	Unknown	Unknown	Unknown	2013-07-01	55	C25.9	8249/3	2	Outside the university hospital	Unknown	Unknown	Unknown	Unknown	Unknown		Unknown	Unknown	Unknown	Unknown	Unknown	Unknown	No	No	Yes	3	HEP, LYM, OSS	Yes	3	HEP, LYM, OSS	Missing	Missing	No		No
284	284	Female	2013-02-25	1953-11-26	Alive	Unknown	Unknown	Unknown	Unknown	2012-07-01	58	C17.2	8249/3	2	Outside the university hospital	Unknown	Unknown	Unknown	Unknown	Unknown		Unknown	Unknown	Unknown	Unknown	Unknown	Unknown	No	No	No	0	None	No	0	None	Missing	Missing	No		No
285	285	Male	2013-02-28	1940-10-13	Alive	2012-12-15	0	0	0	2012-12-15	72	C25.2	8240/3	1	Outside the university hospital	Other hospital	No	yes	Back Pain	Yes	Sonography	Yes	Sonography	Unknown	Unknown	Unknown	No	No	No	Yes	1	HEP	Yes	1	HEP	Missing	Missing	Yes	0.02	No
286	286	Female	2013-03-01	1953-12-27	Alive	Unknown	Unknown	Unknown	Unknown	2013-02-15	59	C20	8240/3	1	Outside the university hospital	Other hospital	Unknown	Unknown	Unknown	Unknown		Unknown	Unknown	Unknown	Unknown	Unknown	Unknown	Yes	No	No	0	None	No	0	None	Missing	Missing	No		No
287	287	Male	2013-03-20	1969-08-30	Alive	Unknown	Unknown	Unknown	Unknown	2012-12-15	43	C20	8249/3	2	Outside the university hospital	Unknown	Unknown	Unknown	Unknown	Unknown		Unknown	Unknown	Unknown	Unknown	Unknown	Unknown	No	No	No	0	None	No	0	None	Missing	Missing	Yes	0.1	No
288	288	Female	2013-04-02	1947-09-19	Alive	2013-04-01	9	0	0	2013-04-10	65	C17.2	8249/3	2	Outside the university hospital	Physician in private practice	Yes	R10.1	None	Yes	Sonography	Unknown	Not a random finding	No	Non-smokers	No	Unknown	Yes	Yes	Yes	2	HEP, LYM	Yes	1	HEP	Positive	Positive	Yes	0.15	No
289	289	Male	2013-05-15	1958-04-17	2015	Unknown	Unknown	Unknown	Unknown	2013-04-15	54	C17.2	8240/3	1	Outside the university hospital	Unknown	Unknown	Unknown	Unknown	Unknown		Unknown	Unknown	Unknown	Unknown	Unknown	Unknown	No	No	Yes	2	HEP, PER	Yes	2	HEP, PER	Missing	Missing	Yes	0.01	No
290	290	Female	2013-05-28	1936-06-10	Alive	Unknown	Unknown	Unknown	Unknown	2009-11-15	73	C17.2	8240/3	1	Outside the university hospital	Unknown	Unknown	No	Unknown	Unknown		Unknown	Unknown	Unknown	Unknown	Unknown	Unknown	No	No	Yes	1	HEP	Yes	1	HEP	Missing	Missing	No		No
291	291	Female	2013-06-12	1982-04-30	Alive	2012-12-15	0	0	0	2012-12-15	30	C18.1	8240/3	1	Outside the university hospital	Other hospital	No	No	None	No		Yes	Appendectomy	No	Non-smokers	No	Yes	No	No	No	0	None	No	0	None	Missing	Missing	No		No
292	292	Male	2013-08-27	1967-10-09	Alive	Unknown	Unknown	Unknown	Unknown	2013-04-15	45	C17.2	8240/3	1	Outside the university hospital	Unknown	Unknown	Unknown	Unknown	Unknown		Unknown	Unknown	Unknown	Unknown	No	Unknown	No	No	Yes	1	LYM	Yes	1	LYM	Missing	Missing	No		No
293	293	Male	2013-07-10	1934-01-02	Alive	Unknown	Unknown	Unknown	Unknown	2013-02-15	79	C80.0	8249/3	Unknown	Outside the university hospital	Unknown	Unknown	Unknown	Unknown	Unknown		Unknown	Unknown	No	Unknown	Unknown	Unknown	No	No	Yes	1	HEP	Yes	1	HEP	Missing	Missing	No		Yes
294	294	Male	2013-08-06	1943-08-22	Alive	Unknown	Unknown	Unknown	Unknown	2012-06-15	68	C80.0	8013/3	3	Outside the university hospital	Unknown	Unknown	Unknown	Unknown	Unknown		Unknown	Unknown	Unknown	Unknown	Unknown	Unknown	No	No	Yes	1	HEP	Yes	1	HEP	Missing	Missing	No		Yes
295	295	Male	2013-08-01	1953-10-24	Alive	Unknown	Unknown	Unknown	Unknown	2012-11-15	59	C18.5	8240/3	Unknown	Outside the university hospital	Unknown	No	yes	Icterus	Yes	CT	No	Not a random finding	No	Unknown	Unknown	Unknown	No	No	Yes	2	HEP, OSS	Yes	2	HEP, OSS	Missing	Missing	No		No
296	296	Female	2013-08-16	1985-05-25	Alive	2013-08-15	60	1	0	2013-10-14	28	C25.0	8249/3	2	Outside the university hospital	Other hospital	No	yes	Hypoglycemia, Syncope	Yes	Sonography	No	Not a random finding	No	Unknown	Unknown	Unknown	Yes	No	No	0	None	No	0	None	Positive	Positive	Yes	0.04	Yes
297	297	Female	2013-09-03	1973-11-08	Alive	2013-01-15	231	7	0	2013-09-03	39	C18.1	8246/3	1	Outside the university hospital	Other hospital	Yes	K52.9, R10.1	None	No		No	Not a random finding	Yes	Unknown	Unknown	Unknown	Yes	Yes	Yes	4	OTH, PER, LYM, HEP	Yes	2	OTH, PER	Positive	Positive	Yes	0.1	No
298	298	Female	2013-12-09	1952-05-26	Alive	2010-07-01	1141	37	3	2013-08-15	61	C17.2	8240/3	1	Outside the university hospital	Other hospital	Yes	R10.1, K52.9	None	Yes	CT	No	Not a random finding	No	Unknown	Unknown	Unknown	No	No	No	0	None	No	0	None	Missing	Missing	Yes	<1%	No
299	299	Male	2013-09-18	1947-11-04	Alive	Unknown	Unknown	Unknown	Unknown	2013-06-15	65	C80.0	8246/3	2	Outside the university hospital	Unknown	Unknown	Unknown	Unknown	Unknown		Unknown	Unknown	No	Unknown	Unknown	Unknown	No	Yes	Yes	3	HEP, LYM, OSS	Yes	1	HEP	Positive	Positive	Yes	0.05	No
300	300	Female	2014-01-07	1991-05-24	Alive	Unknown	Unknown	Unknown	Unknown	2013-10-15	22	C16.9	8246/3	Unknown	Outside the university hospital	Unknown	Unknown	Unknown	Unknown	Unknown		Unknown	Unknown	Unknown	Unknown	Unknown	Unknown	No	No	No	0	None	No	0	None	Missing	Missing	No		No
301	301	Female	2013-11-13	1946-11-21	Alive	Unknown	Unknown	Unknown	Unknown	2006-07-01	59	C80.0	8249/3	3	Outside the university hospital	Other hospital	Unknown	Unknown	Unknown	Unknown		Unknown	Unknown	Unknown	Unknown	Unknown	Unknown	No	No	Yes	3	HEP, PUL, PER	No	0	None	Missing	Missing	Yes	0.4	No
302	302	Female	2014-05-19	1987-05-07	Alive	2014-05-15	6	0	0	2014-05-21	27	C20	8246/3	1	Within the university hospital	General Surgery	Yes	K52.9	None	No		Yes	Colonoscopy	Yes	Unknown	Unknown	No	Yes	No	No	0	None	No	0	None	Positive	Positive	No		No
303	303	Female	2013-11-28	1930-08-15	Alive	2013-11-01	27	0	0	2013-11-28	83	C18.2	8249/3	2	Outside the university hospital	General practitioner	No	No	None	Yes	Sonography	Yes	Sonography	No	Non-smokers	No	Unknown	No	Yes	Yes	3	HEP, LYM, OSS	Yes	1	HEP	Positive	Positive	Yes	0.05	No
304	304	Male	2014-01-24	1955-04-11	Alive	2014-01-15	9	0	0	2014-01-24	58	C25.9	8246/3	Unknown	Within the university hospital	Gastroenterology	No	yes	Nephrolithiasis	Yes	MRI	Yes	Staging in the frame of another malignancy	No	Unknown	Unknown	Yes	No	No	No	0	None	No	0	None	Missing	Missing	No		Yes
305	305	Male	2014-03-12	1964-03-18	Alive	2014-03-12	0	0	0	2014-03-12	49	C18.1	8240/3	1	Outside the university hospital	Unknown	No	No	None	No		Yes	Appendectomy	No	Unknown	Unknown	Unknown	Yes	No	No	0	None	No	0	None	Positive	Positive	Yes	<2%	No
306	306	Female	2013-12-03	1949-02-24	Alive	2013-07-15	62	2	0	2013-09-15	64	C18.2	8246/3	3	Outside the university hospital	Other hospital	Yes	R10.4	None	Yes	CT	No	Not a random finding	No	Unknown	Unknown	Unknown	No	No	Yes	1	HEP	Yes	1	HEP	Missing	Missing	Yes	0.8	No
307	307	Female	2014-01-06	1966-11-12	Alive	Unknown	Unknown	Unknown	Unknown	2012-11-15	46	C25.9	8249/3	2	Outside the university hospital	Unknown	Unknown	Unknown	Unknown	Unknown		Unknown	Unknown	Unknown	Unknown	Unknown	Unknown	No	Yes	Yes	4	HEP, PER, OTH, LYM	Yes	1	HEP	Missing	Missing	No		No
308	308	Male	2016-01-11	1965-10-11	Alive	Unknown	Unknown	Unknown	Unknown	2015-10-15	50	C25.2	8249/3	3	Outside the university hospital	Unknown	Unknown	Unknown	Unknown	Unknown		Unknown	Unknown	Unknown	Unknown	Unknown	Unknown	No	No	No	0	None	No	0	None	Missing	Missing	Yes	0.25	No
309	309	Male	2014-01-07	1936-06-25	Alive	Unknown	Unknown	Unknown	Unknown	1996-11-15	60	C17.2	8246/3	1	Outside the university hospital	Unknown	Unknown	Unknown	Unknown	Unknown		Unknown	Unknown	Unknown	Non-smokers	No	No	No	No	Yes	3	LYM, OSS, HEP	No	0	None	Missing	Missing	No		No
310	310	Male	2014-01-08	1973-06-24	Alive	Unknown	Unknown	Unknown	Unknown	2013-12-15	40	C17.0	8240/3	Unknown	Outside the university hospital	Other hospital	Unknown	Unknown	Unknown	Unknown		Unknown	Unknown	Unknown	Unknown	Unknown	Unknown	No	No	Yes	2	PER, LYM	Yes	1	PER	Missing	Missing	No		No
311	311	Female	2014-01-10	1955-02-18	Alive	Unknown	Unknown	Unknown	Unknown	2013-09-15	58	C16.1	8246/3	Unknown	Outside the university hospital	Other hospital	Unknown	Unknown	Unknown	Unknown		Unknown	Unknown	Unknown	Unknown	Yes	Unknown	No	No	No	0	None	No	0	None	Missing	Missing	No		No
312	312	Male	2014-01-17	1950-07-09	2015-11-26	2013-09-15	122	4	0	2014-01-15	63	C26.9	8249/3	2	Outside the university hospital	Unknown	Yes	R00.0	Vomiting	Yes	MRI	Yes	Coincidence in imaging	No	Smokers	No	Unknown	No	Yes	Yes	2	LYM, OSS	Yes	1	LYM	Positive	Positive	Yes	0.05	Yes
313	313	Female	2014-01-22	1945-01-31	Alive	2013-07-15	0	0	0	2013-07-15	68	C17.2	8240/3	1	Outside the university hospital	Other hospital	Yes	R10.3, K52.9	None	No		Yes	Coincidence during other surgery	No	Unknown	Unknown	Unknown	Yes	No	Yes	2	PER, HEP	Yes	2	PER, HEP	Positive	Positive	Yes	<2%	Yes
314	314	Female	2014-01-20	1978-03-28	Alive	Unknown	Unknown	Unknown	Unknown	2014-01-01	35	C18.1	8246/3	Unknown	Outside the university hospital	Unknown	Unknown	Unknown	Unknown	Unknown		Unknown	Unknown	Unknown	Unknown	Unknown	Unknown	No	No	No	0	None	No	0	None	Missing	Missing	No		No
315	315	female	2015-07-03	1963-02-02	2015	2015-06-07	27	0	0	2015-07-04	52	C17.9	8240/3	1	Within the university hospital	Gastroenterology	No	yes	Ascites, General Condition Reduction	No		Yes	Coincidence during other surgery	No	Smokers	Dry	Unknown	Yes	No	No	0	None	No	0	None	Positive	Positive	Yes	<2%	No
316	316	Female	2014-02-20	1966-02-25	Alive	2014-02-06	15	0	0	2014-02-21	47	C25.1	8240/3	1	Outside the university hospital	General practitioner	No	yes	Macrohaematuria	Yes	MRI	Yes	Coincidence in imaging	No	Stop smoking	Yes	Unknown	Yes	No	No	0	None	No	0	None	Missing	Missing	Yes	0.02	No
317	317	female	2014-02-11	1943-03-03	2014	2014-02-01	23	0	0	2014-02-24	70	C25.9	8240/3	1	Outside the university hospital	Other hospital	No	yes	Hypoglycemia, Itching, Weight loss	Yes	Sonography/ CT	No	Not a random finding	No	Unknown	Unknown	Unknown	Yes	No	No	0	None	No	0	None	Positive	Positive	Yes	<2%	Yes
318	318	Female	2014-03-05	1930-02-15	Alive	2014-04-28	0	0	0	2014-04-28	84	C25.1	8249/3	2	Within the university hospital	Haematooncology	No	No	None	Yes	CT	Yes	Staging in the frame of another malignancy	No	Non-smokers	No	Yes	Yes	No	No	0	None	No	0	None	Positive	Positive	Yes	0.03	Yes
319	319	female	2014-03-26	1956-07-05	2015	2014-01-15	77	2	0	2014-04-02	57	C25.0	8013/3	3	Outside the university hospital	Other hospital	Yes	R10.1	None	Yes	CT	No	Not a random finding	No	Unknown	Unknown	Unknown	Yes	Yes	Yes	1	HEP	Yes	1	HEP	Positive	Positive	Yes	0.7	No
320	320	Male	2014-03-28	1979-04-29	Alive	2014-03-01	20	0	0	2014-03-21	34	C15.4	8246/3	3	Outside the university hospital	Other hospital	No	yes	Weight loss, Difficult food intake, Hematemesis	No		No	Not a random finding	Yes	Unknown	Unknown	Unknown	Yes	No	No	0	None	No	0	None	Positive	Positive	Yes	0.6	No
321	321	Male	2014-04-07	1951-01-01	Alive	Unknown	Unknown	Unknown	Unknown	2010-05-15	59	C25.9	8246/3	Unknown	Outside the university hospital	Unknown	Unknown	Unknown	Unknown	Unknown		Unknown	Unknown	Unknown	Unknown	Unknown	Unknown	No	No	Yes	2	HEP, LYM	Yes	1	HEP	Missing	Missing	No		No
322	322	Male	2015-06-25	1943-11-08	Alive	Unknown	Unknown	Unknown	Unknown	2015-04-15	71	C25.0	8246/3	2	Outside the university hospital	Unknown	No	No	None	Unknown		Unknown	Unknown	Unknown	Non-smokers	Unknown	Unknown	No	No	Yes	4	HEP, OSS, ADR, LYM	Yes	4	HEP, OSS, ADR, LYM	Missing	Missing	Yes	0.2	No
323	323	Female	2018-12-03	1955-01-01	Alive	2018-10-15	51	1	0	2018-12-05	63	C16.9	8240/3	1	Within the university hospital	Gastroenterology	Yes	R10.1	Constipation	No		Yes	Polyp	Yes	Non-smokers	No	Yes	Yes	No	No	0	None	No	0	None	Positive	Positive	Yes	<2%	No
324	324	Male	2014-04-15	1966-06-04	Alive	2014-04-15	85	2	0	2014-07-09	48	C80.0	8240/3	1	Outside the university hospital	Other hospital	No	No	None	Yes	CT	Yes	Coincidence in imaging	No	Non-smokers	No	Unknown	No	Yes	Yes	2	HEP, PUL	Yes	1	HEP	Positive	Missing	Yes	<1%	No
325	325	Male	2014-05-14	1957-06-15	Alive	2013-04-15	365	12	1	2014-04-15	56	C20	8240/3	1	Outside the university hospital	General practitioner	No	yes	Fatigue, Weight loss	No		Yes	Sonography	Yes	Unknown	Unknown	Unknown	No	No	No	0	None	No	0	None	Missing	Missing	No		No
326	326	Female	2015-02-06	1954-10-02	Alive	2014-05-15	0	0	0	2014-05-15	59	C16.2	8246/3	1	Outside the university hospital	Unknown	No	No	None	No		Yes	Unknown	Yes	Stop smoking	No	Unknown	Yes	No	No	0	None	No	0	None	Positive	Positive	Yes	<2%	Yes
327	327	Female	2014-06-03	1939-09-28	Alive	Unknown	Unknown	Unknown	Unknown	Unknown	Unknown	C80.0	8249/3	2	Outside the university hospital	Unknown	Unknown	Unknown	Unknown	Unknown		Unknown	Unknown	No	Unknown	Unknown	Unknown	No	No	Yes	1	PER	Yes	1	PER	Missing	Missing	No		No
328	328	Female	2014-06-17	1959-05-10	Alive	2014-03-23	12	0	0	2014-04-04	54	C80.0	8013/3	3	Outside the university hospital	Physician in private practice	No	No	None	Yes	CT	Yes	Staging in the frame of another malignancy	No	Smokers	No	Unknown	No	Yes	Yes	2	HEP, LYM	Yes	1	HEP	Negative	Positive	Yes	0.9	Yes
329	329	Male	2014-06-18	1957-01-26	2017	2013-10-15	205	6	0	2014-05-08	57	C17.2	8249/3	2	Outside the university hospital	Other hospital	Yes	R23.2, K52.9	None	No		No	Not a random finding	No	Smokers	Yes	No	Yes	Yes	Yes	2	HEP, OSS	Yes	1	HEP	Positive	Positive	Yes	0.1	No
330	330	Male	2014-07-04	1939-10-17	Alive	Unknown	Unknown	Unknown	Unknown	2012-06-15	72	C25.9	8240/3	1	Outside the university hospital	Unknown	Unknown	Unknown	Unknown	Unknown		Unknown	Unknown	Unknown	Unknown	Unknown	Unknown	No	No	Yes	2	HEP, LYM	Yes	2	HEP, LYM	Missing	Missing	Yes	0.02	No
331	331	female	2014-07-16	1979-10-19	2017	2014-05-15	68	2	0	2014-07-22	34	C25.2	8246/3	3	Outside the university hospital	Physician in private practice	Yes	R10.4	None	Yes	MRI/CT	No	Not a random finding	No	Unknown	Unknown	Unknown	Yes	Yes	Yes	4	HEP, SPL, PER, OSS	Yes	4	HEP, SPL, PER, OTH	Positive	Positive	Yes	0.4	No
332	332	Female	2014-08-04	1960-08-01	Alive	Unknown	Unknown	Unknown	Unknown	2014-05-15	53	C18.4	8246/3	Unknown	Outside the university hospital	Other hospital	Unknown	Unknown	Unknown	Unknown		Unknown	Unknown	Unknown	Smokers	No	Yes	No	No	Yes	1	HEP	Yes	1	HEP	Missing	Missing	No		No
333	333	female	2014-09-03	1951-07-18	2015	Unknown	Unknown	Unknown	Unknown	2014-08-15	63	C18.3	8013/3	3	Outside the university hospital	Other hospital	Unknown	Unknown	Unknown	Unknown		Unknown	Unknown	Unknown	Unknown	Unknown	Yes	Yes	Yes	Yes	3	HEP, LYM, OTH	Yes	1	HEP	Negative	Positive	Yes	0.8	No
334	334	Male	2014-09-12	1961-09-16	2015	2014-06-15	30	1	0	2014-07-15	52	C20	8249/3	2	Outside the university hospital	Other hospital	No	yes	Skeletal pain, Weight loss	Yes	CT/PET/MRI	No	Not a random finding	Yes	Smokers	Dry	No	Yes	Yes	Yes	2	OSS, HEP	Yes	1	OSS	Missing	Missing	Yes	0.1	No
335	335	Female	2014-10-24	1935-07-09	Alive	2014-09-15	39	1	0	2014-10-24	79	C25.9	8140/3	Unknown	Outside the university hospital	Physician in private practice	Yes	R10.1	None	Yes	CT	No	Not a random finding	No	Unknown	Unknown	No	No	No	No	0	None	No	0	None	Missing	Missing	No		No
336	336	Male	2014-10-30	1959-11-09	Alive	Unknown	Unknown	Unknown	Unknown	2014-02-15	54	C17.1	8240/3	1	Outside the university hospital	Other hospital	Unknown	Unknown	Unknown	Unknown		Unknown	Unknown	Unknown	Unknown	Unknown	Unknown	No	No	No	0	None	No	0	None	Missing	Missing	No		No
337	337	Male	2014-11-07	1952-03-16	Alive	Unknown	Unknown	Unknown	Unknown	2014-10-15	62	C17.2	8240/3	1	Outside the university hospital	Unknown	Unknown	Unknown	Unknown	Unknown		Unknown	Unknown	Unknown	Unknown	Unknown	Unknown	No	No	No	0	None	No	0	None	Missing	Missing	No		No
338	338	Female	2016-04-25	1960-06-10	Alive	2009-11-15	4	0	0	2009-11-19	49	C17.2	8240/3	1	Outside the university hospital	Other hospital	No	No	None	No		Yes	Coincidence during other surgery	No	Unknown	Unknown	Unknown	No	No	Yes	1	PER	No	0	None	Missing	Missing	Yes	<2%	No
339	339	Male	2014-11-17	1971-09-27	Alive	Unknown	Unknown	Unknown	Unknown	2010-01-15	38	C17.2	8240/3	1	Outside the university hospital	Other hospital	Unknown	Unknown	Unknown	Unknown		Unknown	Unknown	Unknown	Non-smokers	No	Unknown	No	No	Yes	2	PER, HEP	Yes	2	PER, HEP	Missing	Missing	Yes	<2%	No
340	340	Female	2014-11-26	1947-12-26	Alive	2013-07-15	0	0	0	2013-07-15	65	C26.9	8249/3	2	Outside the university hospital	Other hospital	No	yes	Acute abdominal pain	Yes	CT	Yes	Coincidence in imaging	No	Unknown	Unknown	Unknown	No	No	Yes	3	HEP, PER, OSS	Yes	3	HEP, PER, OSS	Missing	Missing	Yes	0.07	No
341	341	Female	2014-11-28	1935-01-14	Alive	Unknown	Unknown	Unknown	Unknown	2013-11-15	78	C17.2	8240/3	Unknown	Outside the university hospital	Other hospital	Unknown	Unknown	Unknown	Unknown		Unknown	Unknown	Unknown	Unknown	Unknown	Unknown	No	No	Yes	3	HEP, PER, LYM	Yes	3	HEP, PER, LYM	Missing	Missing	No		No
342	342	Male	2015-07-17	1958-08-12	Alive	2015-06-15	0	0	0	2015-06-15	56	C80.0	8246/3	1	Outside the university hospital	Other hospital	No	No	None	Yes	Sonography	Yes	Staging in the frame of another malignancy	No	Unknown	Unknown	Unknown	No	Yes	Yes	1	HEP	Yes	1	HEP	Missing	Missing	Yes	0.02	Yes
343	343	Female	2015-01-15	1952-09-24	Alive	2014-12-01	74	2	0	2015-02-13	62	C25.0	8240/3	1	Outside the university hospital	General practitioner	Yes	R10.1	None	Yes	MRI	No	Not a random finding	No	Non-smokers	No	Yes	Yes	No	No	0	None	No	0	None	Positive	Positive	Yes	0.01	No
344	344	Female	2015-02-02	1945-01-06	Alive	Unknown	Unknown	Unknown	Unknown	2012-02-15	67	C17.2	8249/3	2	Outside the university hospital	Unknown	Yes	K52.9	Weight loss	Unknown		No	Not a random finding	Unknown	Unknown	No	Unknown	No	No	Yes	2	HEP, OSS	No	0	None	Positive	Positive	Yes	0.2	No
345	345	Female	2015-10-07	1982-10-11	Alive	2007-10-07	2977	97	8	2015-12-01	33	C25.0	8240/3	1	Outside the university hospital	Other hospital	No	yes	Hypoglycaemia	Yes	MRI / Endosonography	No	Not a random finding	Unknown	Non-smokers	No	Unknown	Yes	No	No	0	None	No	0	None	Positive	Positive	Yes	0.02	No
346	346	Female	2015-04-14	1963-02-03	Alive	2015-03-15	30	0	0	2015-04-14	52	C80.0	8013/3	3	Outside the university hospital	General practitioner	No	yes	Nausea, Weight loss, Fatigue, Loss of performance	Yes	Sonography	Yes	Sonography	No	Unknown	Unknown	Unknown	No	Yes	Yes	1	HEP	Yes	1	HEP	Negative	Positive	Yes	0.9	Yes
347	347	Female	2015-05-05	1938-11-16	Alive	Unknown	Unknown	Unknown	Unknown	2015-05-05	76	C25.0	8240/3	1	Within the university hospital	Gastroenterology	No	yes	Weight loss, Nausea	Yes	Sonography	No	Not a random finding	No	Unknown	Unknown	Unknown	Yes	No	No	0	None	No	0	None	Positive	Positive	Yes	<1%	No
348	348	Female	2015-05-26	1963-06-06	Alive	2015-06-15	0	0	0	2015-06-15	52	C17.1	8249/3	2	Outside the university hospital	General practitioner	No	No	None	Yes	Sonography	Yes	Sonography	No	Stop smoking	No	No	Yes	Yes	Yes	3	HEP, LYM, OTH	Yes	1	HEP	Negative	Positive	Yes	0.05	No
349	349	Male	2015-05-30	1941-09-30	2017	2014-12-15	147	4	0	2015-05-11	73	C80.0	8246/3	3	Outside the university hospital	Unknown	No	yes	Back pain, Weight loss	Yes	CT	No	Not a random finding	No	Non-smokers	No	No	No	Yes	Yes	2	HEP, OSS	Yes	1	HEP	Missing	Missing	Yes	0.4	No
350	350	Male	2015-06-16	1967-05-13	Alive	Unknown	Unknown	Unknown	Unknown	1995-07-01	28	C18.1	8240/3	1	Outside the university hospital	Unknown	Unknown	Unknown	Unknown	Unknown		Unknown	Unknown	Unknown	Unknown	Unknown	Unknown	No	No	No	0	None	No	0	None	Missing	Missing	No		No
351	351	Male	2015-08-18	1961-04-04	Alive	2015-06-15	71	2	0	2015-08-25	54	C25.2	8240/3	1	Outside the university hospital	General practitioner	No	No	None	Yes	Sonography	Yes	Sonography	No	Unknown	Unknown	Unknown	Yes	No	No	0	None	No	0	None	Positive	Positive	Yes	<2%	No
352	352	Female	2015-06-16	1962-04-05	Alive	2015-06-15	0	0	0	2015-06-15	53	C20	8240/3	1	Outside the university hospital	Unknown	No	No	None	No		Yes	Polyp	Yes	Unknown	Unknown	Unknown	No	No	No	0	None	No	0	None	Missing	Missing	No		No
353	353	Male	2015-06-19	1943-04-05	Alive	Unknown	Unknown	Unknown	Unknown	2015-04-27	72	C17.2	8249/3	2	Outside the university hospital	Unknown	Unknown	Unknown	Weight loss	Unknown		Unknown	Unknown	Unknown	Smokers	No	Unknown	No	No	No	0	None	No	0	None	Missing	Missing	Yes	0.12	No
354	354	Female	2015-06-25	1957-06-27	Alive	Unknown	Unknown	Unknown	Unknown	2015-06-29	58	C25.8	8240/3	1	Outside the university hospital	Other hospital	Unknown	Unknown	Unknown	Unknown		Unknown	Unknown	Unknown	Unknown	Unknown	Unknown	Yes	No	No	0	None	No	0	None	Positive	Positive	Yes	<2%	No
355	355	Male	2017-06-13	1949-12-12	2017	2017-05-01	44	1	0	2017-06-14	67	C20	8013/3	3	Outside the university hospital	General practitioner	Yes	R10.4	None	Yes	CT	No	Not a random finding	No	Unknown	Yes	Unknown	Yes	Yes	Yes	2	HEP, LYM	Yes	2	HEP, OSS	Negative	Positive	Yes	0.8	Yes
356	356	Male	2015-07-03	1947-12-25	2015	2015-06-29	4	0	0	2015-07-03	67	C18.2	8246/3	3	Outside the university hospital	General practitioner	Unknown	Unknown	Unknown	Yes	CT	Unknown	Unknown	No	Unknown	Unknown	Unknown	Yes	Yes	Yes	3	HEP, PER, PUL	Yes	1	HEP	Positive	Positive	Yes	0.8	No
357	357	Male	2015-07-23	1952-12-23	Alive	2015-07-15	0	0	0	2015-07-15	62	C16.9	8246/3	1	Outside the university hospital	Unknown	Unknown	Unknown	Unknown	No		Yes	Unknown	Unknown	Stop smoking	No	No	No	No	No	0	None	No	0	None	Missing	Missing	Yes	<1%	Yes
358	358	Female	2015-07-13	1974-07-24	Alive	2015-03-15	120	3	0	2015-07-13	40	C25.0	8240/3	1	Outside the university hospital	Physician in private practice	No	yes	Back pain	Yes	CT	No	Not a random finding	No	Non-smokers	No	Yes	Yes	No	No	0	None	No	0	None	Positive	Positive	Yes	<2%	No
359	359	Female	2015-10-13	1944-02-13	Alive	2015-08-06	68	2	0	2015-10-13	71	C17.2	8240/3	1	Outside the university hospital	Physician in private practice	No	yes	Weight loss	Yes	CT	Yes	Coincidence in imaging	No	Unknown	Unknown	Unknown	Yes	Yes	Yes	1	LYM	Yes	1	LYM	Positive	Positive	Yes	<2%	No
360	360	Male	2018-06-27	1949-02-07	Alive	2006-07-01	3790	124	10	2016-11-15	67	C25.9	8240/3	1	Outside the university hospital	Other hospital	Yes	E34, R10.1	General Condition Reduction	Unknown		No	Not a random finding	Unknown	Unknown	No	Unknown	No	No	No	0	None	No	0	None	Missing	Missing	Yes	<1%	No
361	361	Male	2018-06-19	1991-06-16	Alive	2016-07-15	711	23	1	2018-06-26	27	C80.0	8246/3	3	Outside the university hospital	General practitioner	No	yes	Back pain	Yes	Sonography	Yes	Sonography	No	Smokers	No	Yes	No	Yes	Yes	3	ADR, LYM, OSS	Yes	3	ADR, LYM, OSS	Positive	Positive	Yes	0.6	No
362	362	Male	2015-07-31	1974-02-23	2016	2015-07-31	0	0	0	2015-07-31	41	C23	8244/3	3	Outside the university hospital	Other hospital	No	No	None	No		Yes	Coincidence during other surgery	No	Stop smoking	No	No	No	Yes	Yes	3	OSS, HEP, PER	No	0	None	Missing	Missing	Yes	0.5	No
363	363	Male	2011-03-15	1944-04-29	Alive	2011-03-15	0	0	0	2011-03-15	71	C17.2	8249/3	2	Outside the university hospital	Unknown	No	No	None	No		Yes	Coincidence during other surgery	No	Unknown	Unknown	Unknown	No	No	Yes	1	HEP	Yes	1	HEP	Missing	Missing	Yes	0.09	No
364	364	Male	2015-09-23	1956-07-20	Alive	2015-09-15	8	0	0	2015-09-23	59	C25.1	8240/3	1	Outside the university hospital	General practitioner	Yes	R10.1	None	Yes	Sonography	No	Not a random finding	No	Unknown	Unknown	Unknown	Yes	No	No	0	None	No	0	None	Positive	Positive	Yes	>2%	No
365	365	Male	2015-10-02	1948-09-14	Alive	Unknown	Unknown	Unknown	Unknown	2015-07-15	66	C25.9	8246/3	1	Outside the university hospital	Other hospital	No	No	None	Unknown		Unknown	Unknown	Unknown	Non-smokers	Unknown	Unknown	No	No	Yes	1	HEP	Yes	1	HEP	Missing	Missing	No		No
366	366	Male	2015-09-29	1950-04-21	2016	2015-06-25	97	3	0	2015-09-30	65	C25.2	8240/3	1	Outside the university hospital	General practitioner	Yes	R10.1	None	Yes	CT	No	Not a random finding	No	Unknown	Unknown	Unknown	No	Yes	Yes	1	HEP	Yes	1	HEP	Positive	Positive	Yes	<2%	No
367	367	Female	2015-10-13	1932-10-07	Alive	Unknown	Unknown	Unknown	Unknown	2015-06-02	82	C17.2	8240/3	1	Outside the university hospital	Unknown	Unknown	Unknown	Unknown	Unknown		Unknown	Unknown	Unknown	Unknown	Unknown	Unknown	No	No	Yes	2	LYM, OSS	No	0	None	Missing	Missing	No		No
368	368	Male	2015-10-22	1937-02-01	Alive	Unknown	Unknown	Unknown	Unknown	2012-07-15	75	C17.2	8240/3	1	Outside the university hospital	Other hospital	Unknown	Unknown	Unknown	Unknown		Unknown	Unknown	Unknown	Unknown	Unknown	Unknown	No	No	Yes	1	PER	Yes	1	PER	Positive	Positive	Yes	0.01	No
369	369	Male	2015-10-19	1941-07-06	Alive	2015-10-15	0	0	0	2015-10-15	74	C16.1	8249/3	2	Outside the university hospital	Physician in private practice	No	No	None	No		Yes	Polyp	Yes	Unknown	No	Unknown	Yes	No	No	0	None	No	0	None	Positive	Positive	Yes	0.05	No
370	370	Male	2017-05-08	1988-02-14	Alive	2017-04-15	0	0	0	2017-04-15	29	C18.1	8240/3	1	Outside the university hospital	Other hospital	No	No	None	No		Yes	Appendectomy	No	Unknown	Unknown	Unknown	No	No	No	0	None	No	0	None	Missing	Missing	No		No
371	371	Male	2015-11-30	1948-01-29	Alive	Unknown	Unknown	Unknown	Unknown	2015-07-15	67	C25.2	8246/3	3	Outside the university hospital	Unknown	Unknown	Unknown	Unknown	Unknown		Unknown	Unknown	Unknown	Unknown	Unknown	Unknown	No	No	Yes	1	HEP	Yes	1	HEP	Positive	Positive	Yes	0.25	No
372	372	Female	2015-12-03	1990-12-05	Alive	2015-11-18	0	0	0	2015-11-18	24	C18.1	8240/3	1	Outside the university hospital	Unknown	No	No	None	Yes	MRI	Yes	Appendectomy	No	Unknown	Unknown	No	No	No	No	0	None	No	0	None	Missing	Missing	No		No
373	373	Male	2015-12-17	1954-03-20	2016	Unknown	Unknown	Unknown	Unknown	2015-11-15	61	C80.0	8246/3	3	Outside the university hospital	Other hospital	Unknown	Unknown	Unknown	Unknown		Yes	Coincidence during other surgery	No	Stop smoking	No	No	No	Yes	Yes	3	LYM, HEP, OSS	Yes	3	LYM, HEP, OSS	Missing	Missing	Yes	0.9	No
374	374	Male	2015-12-15	1949-03-13	Alive	Unknown	Unknown	Unknown	Unknown	2015-04-15	66	C24.1	8244/3	3	Outside the university hospital	Unknown	Unknown	Unknown	Unknown	Unknown		Unknown	Unknown	Unknown	Unknown	Unknown	Unknown	No	No	Yes	1	HEP	No	0	None	Missing	Missing	Yes	0.3	No
375	375	Female	2016-10-24	1958-07-01	Alive	2015-03-15	93	3	0	2015-06-16	56	C17.0	8249/3	2	Outside the university hospital	General practitioner	No	yes	Hypoglycemia, Weight loss, Dizziness,B symptoms, Polyuria	Yes	Sonography	No	Not a random finding	No	Non-smokers	No	Unknown	No	Yes	Yes	2	HEP, OSS	Yes	2	HEP, OSS	Missing	Missing	Yes	0.05	Yes
376	376	Female	2015-12-16	1974-06-10	Alive	2015-12-01	0	0	0	2015-12-01	41	C18.1	8240/3	1	Outside the university hospital	Unknown	No	No	None	No		Yes	Appendectomy	No	Unknown	Unknown	Unknown	No	No	No	0	None	No	0	None	Missing	Missing	Yes	<2%	No
377	377	Female	2016-08-19	1944	Alive	Unknown	Unknown	Unknown	Unknown	1999-06-01	55	C25.9	8246/3	Unknown	Outside the university hospital	Other hospital	Unknown	Unknown	Unknown	Unknown		Unknown	Unknown	Unknown	Non-smokers	No	No	No	No	No	0	None	No	0	None	Missing	Missing	No		No
378	378	Female	2016-01-05	1955-03-26	Alive	Unknown	Unknown	Unknown	Unknown	2014-05-15	59	C25.2	8249/3	2	Outside the university hospital	Unknown	No	No	None	Yes	CT	Unknown	Unknown	No	Non-smokers	No	Unknown	No	Yes	Yes	2	HEP, LYM	No	0	None	Positive	Positive	Yes	0.05	No
379	379	Male	2016-01-06	1984-12-18	Alive	2016-01-14	0	0	0	2016-01-14	31	C25.8	8240/3	1	Outside the university hospital	Unknown	No	No	None	Yes	Sonography	Yes	Coincidence in imaging	No	Unknown	Unknown	Yes	Yes	No	No	0	None	No	0	None	Positive	Positive	Yes	0.01	No
380	380	Male	2016-01-06	1956-06-14	Alive	2015-12-16	42	1	0	2016-01-27	59	C25.0	8013/3	3	Outside the university hospital	Other hospital	Yes	R10.1	Back pain	Yes	Sonography/ CT/ Endosonography	No	Not a random finding	No	Non-smokers	No	No	Yes	Yes	Yes	1	LYM	No	0	None	Positive	Positive	Yes	0.5	Yes
381	381	Female	2016-01-06	1952-04-23	Alive	2015-10-15	98	3	0	2016-01-21	63	C25.0	8249/3	2	Outside the university hospital	General practitioner	Yes	K52.9	Weight loss	Yes	Sonography	No	Not a random finding	No	Non-smokers	No	Unknown	Yes	Yes	Yes	1	HEP	Yes	1	HEP	Positive	Positive	Yes	0.2	No
382	382	Female	2016-01-19	1934-05-05	Alive	Unknown	Unknown	Unknown	Unknown	2015-05-15	81	C25.0	8240/3	1	Outside the university hospital	Unknown	Unknown	Unknown	Unknown	Unknown		Unknown	Unknown	Unknown	Unknown	Unknown	Unknown	No	No	Yes	2	HEP, PER	Yes	2	HEP, PER	Missing	Missing	No		No
383	383	Male	2017-04-18	1952-10-02	2017	2017-04-28	0	0	0	2017-04-28	64	C80.0	8240/3	Unknown	Within the university hospital	Radiology	No	yes	Pain in the left leg	Yes	PET	Yes	Staging in the frame of another malignancy	No	Non-smokers	No	Unknown	Yes	Yes	Yes	5	HEP, OTH, OSS, PUL, BRA	Yes	3	HEP, OTH, OSS	Negative	Negative	No		Yes
384	384	Female	2016-01-28	1941-02-02	Alive	2016-01-15	26	0	0	2016-02-10	75	C17.0	8246/3	2	Outside the university hospital	General practitioner	No	No	None	Yes	Sonography	Yes	Coincidence in imaging	No	Unknown	Unknown	Unknown	No	Yes	Yes	1	HEP	Yes	1	HEP	Positive	Positive	Yes	0.2	No
385	385	Female	2016-02-10	1973-02-15	Alive	Unknown	Unknown	Unknown	Unknown	2015-06-15	42	C17.2	8240/3	1	Outside the university hospital	Unknown	Unknown	Unknown	Unknown	Unknown		Unknown	Unknown	Unknown	Unknown	Unknown	Unknown	No	No	Yes	1	HEP	Yes	1	HEP	Missing	Missing	Yes	0.02	No
386	386	Male	2016-02-24	1957-08-06	Alive	Unknown	Unknown	Unknown	Unknown	Unknown	Unknown	C80.0	8246/3	Unknown	Outside the university hospital	Unknown	Unknown	Unknown	Unknown	Unknown		Unknown	Unknown	Unknown	Unknown	Unknown	Unknown	No	No	Yes	1	HEP	Yes	1	HEP	Missing	Missing	No		No
387	387	Male	2016-03-14	1954-05-13	Alive	Unknown	Unknown	Unknown	Unknown	2015-10-15	61	C25.1	8155/3	3	Outside the university hospital	Unknown	Yes	K52.9	Diarrhea, Hypokalemia, Hypercalcemia	Unknown		Unknown	Unknown	No	Non-smokers	No	Yes	No	No	Yes	1	HEP	Yes	1	HEP	Missing	Missing	Yes	0.4	No
388	388	Male	2016-02-12	1956-03-26	2016	2015-12-15	63	2	0	2016-02-16	59	C17.0	8240/3	1	Outside the university hospital	Other hospital	Yes	R10.1	Tiredness, Loss of appetite	Yes	CT	No	Not a random finding	No	Smokers	Yes	Unknown	No	Yes	Yes	5	HEP, LYM, PUL, OSS	Yes	4	HEP, LYM, PUL, OSS	Positive	Positive	Yes	<2%	No
389	389	Male	2016-02-24	1934-08-04	Alive	2016-01-30	25	0	0	2016-02-24	81	C17.0	8240/3	1	Outside the university hospital	Other hospital	Yes	K52.9	Nausea	Yes	Endosonography	No	Not a random finding	No	Smokers	Unknown	Unknown	Yes	No	No	0	None	No	0	None	Positive	Positive	Yes	<2%	No
390	390	Male	2016-02-25	1959-01-21	Alive	Unknown	Unknown	Unknown	Unknown	Unknown	Unknown	C25.9	8240/3	Unknown	Outside the university hospital	Unknown	Unknown	Unknown	Unknown	Unknown		Unknown	Unknown	Unknown	Unknown	Unknown	Unknown	No	No	Yes	1	HEP	Yes	1	HEP	Missing	Missing	No		No
391	391	Male	2016-02-29	1952-03-31	2016	Unknown	Unknown	Unknown	Unknown	2001-10-15	49	C25.4	8246/3	2	Outside the university hospital	Other hospital	Unknown	Unknown	Unknown	Unknown		Unknown	Unknown	Unknown	Non-smokers	No	Yes	No	Yes	Yes	1	HEP	No	0	None	Positive	Positive	Yes	0.1	No
392	392	Female	2016-03-07	1976-08-25	Alive	Unknown	Unknown	Unknown	Unknown	2013-05-15	36	C18.9	8246/3	3	Outside the university hospital	Other hospital	Unknown	Unknown	Unknown	Unknown		Unknown	Unknown	Unknown	Unknown	Unknown	Unknown	No	No	Yes	2	HEP, PER	Yes	2	HEP, PER	Missing	Missing	No		No
393	393	Female	2016-04-05	1955-02-23	Alive	Unknown	Unknown	Unknown	Unknown	2014-06-15	59	C25.2	8246/3	3	Outside the university hospital	Unknown	Unknown	Unknown	Unknown	Unknown		Unknown	Unknown	Unknown	Unknown	Unknown	Unknown	No	No	Yes	1	HEP	No	0	None	Missing	Missing	Yes	0.26	No
394	394	Male	2016-03-18	1978-07-10	Alive	Unknown	Unknown	Unknown	Unknown	Unknown	Unknown	C18.1	8240/3	1	Outside the university hospital	Unknown	Unknown	Unknown	Unknown	No		Yes	Appendectomy	No	Unknown	Unknown	Unknown	No	No	No	0	None	No	0	None	Missing	Missing	No		No
395	395	Male	2016-12-21	1944-03-27	Alive	2016-05-26	234	7	0	2017-01-15	72	C17.0	8246/3	Unknown	Outside the university hospital	Other hospital	Yes	R10.1	None	Yes	CT	No	Not a random finding	No	Smokers	No	Unknown	No	No	No	0	None	No	0	None	Missing	Missing	No		No
396	396	Female	2016-03-29	1979	Alive	2015-09-15	0	0	0	2015-09-15	35	C25.9	8246/3	3	Outside the university hospital	Other hospital	No	No	None	Yes	CT	Yes	Coincidence in imaging	No	Unknown	Unknown	Yes	Yes	Yes	Yes	1	HEP	Yes	1	HEP	Positive	Positive	Yes	0.3	Yes
397	397	Male	2016-04-18	1953	2016	Unknown	Unknown	Unknown	Unknown	2016-04-15	62	C18.0	8246/3	3	Outside the university hospital	Other hospital	No	Unknown	Unknown	Unknown		Unknown	Unknown	Unknown	Smokers	Unknown	Unknown	Yes	No	Yes	1	HEP	Yes	1	HEP	Negative	Positive	Yes	0.6	No
398	398	Female	2017-03-15	1966-10-11	Alive	2017-03-15	0	0	0	2017-03-15	50	C17.9	8240/3	1	Outside the university hospital	Physician in private practice	No	No	None	Yes	MRI	Yes	Staging in the frame of another malignancy	No	Unknown	Unknown	Unknown	Yes	No	No	0	None	No	0	None	Positive	Positive	Yes	<2%	Yes
399	399	Male	2016-05-07	1957-05-01	Alive	Unknown	Unknown	Unknown	Unknown	2015-12-15	62	C25.2	8240/3	1	Outside the university hospital	Unknown	Unknown	Unknown	Unknown	Unknown		Unknown	Unknown	Unknown	Non-smokers	No	Unknown	No	No	No	0	None	No	0	None	Missing	Missing	No		No
400	400	Female	2016-06-20	1981-08-27	Alive	Unknown	Unknown	Unknown	Unknown	2016-02-15	34	C80.0	8246/3	Unknown	Outside the university hospital	Unknown	Unknown	Unknown	Unknown	Unknown		Unknown	Unknown	Unknown	Unknown	Unknown	Unknown	No	No	Yes	1	HEP	Yes	1	HEP	Missing	Missing	No		Yes
401	401	Female	2017-01-26	1985-06-25	Alive	2016-11-27	0	0	0	2016-11-27	31	C18.1	8240/3	1	Outside the university hospital	Unknown	No	No	None	No		Yes	Appendectomy	No	Unknown	Unknown	Unknown	No	No	No	0	None	No	0	None	Missing	Missing	Yes	<2%	No
402	402	Female	2018-06-26	1967-11-12	Alive	Unknown	Unknown	Unknown	Unknown	2018-02-15	50	C18.4	8246/3	3	Outside the university hospital	Other hospital	Unknown	Unknown	Unknown	Unknown		Unknown	Unknown	Unknown	Unknown	No	Unknown	No	No	Yes	2	HEP, PER	No	0	None	Missing	Missing	Yes	0.6	No
403	403	Male	2016-06-06	1961-11-11	Alive	Unknown	Unknown	Unknown	Unknown	2016-06-01	54	C17.2	8240/3	1	Outside the university hospital	Unknown	Unknown	Unknown	Unknown	Unknown		Unknown	Unknown	Unknown	Unknown	Unknown	Unknown	No	No	No	0	None	No	0	None	Missing	Missing	Yes	0.02	Yes
404	404	Female	2016-06-13	1971-10-04	Alive	2016-04-15	0	0	0	2016-04-15	44	C16.9	8246/3	1	Outside the university hospital	General practitioner	No	yes	Anemia	No		Yes	Endoscopy	Yes	Smokers	No	Yes	No	No	No	0	None	No	0	None	Missing	Missing	Yes	0.01	No
405	405	Female	2016-06-28	1960	Alive	2016-06-28	6	0	0	2016-07-04	56	C17.2	8240/3	1	Within the university hospital	Gastroenterology	No	No	None	No		Yes	Colonoscopy	Yes	Unknown	No	Yes	Yes	No	No	0	None	No	0	None	Positive	Positive	Yes	<2%	No
406	406	Female	2016-07-18	1943-01-12	Alive	Unknown	Unknown	Unknown	Unknown	2016-06-15	73	C25.9	8240/3	1	Outside the university hospital	Unknown	Unknown	Unknown	Unknown	Unknown		Unknown	Unknown	Unknown	Unknown	Unknown	Unknown	No	No	No	0	None	No	0	None	Missing	Missing	Yes	<1%	Yes
407	407	Male	2016-06-30	1966-06-04	Alive	Unknown	Unknown	Unknown	Unknown	2014-10-15	48	C25.9	8249/3	3	Outside the university hospital	Unknown	Unknown	Unknown	Unknown	Unknown		Unknown	Unknown	Unknown	Unknown	Unknown	Unknown	No	No	Yes	2	HEP, PUL	Yes	1	HEP	Missing	Missing	Yes	0.4	Yes
408	408	Female	2016-07-19	1952-07-25	Alive	Unknown	Unknown	Unknown	Unknown	2014-05-15	61	C16.9	8246/3	2	Outside the university hospital	Other hospital	Unknown	Unknown	Unknown	No		Unknown	Unknown	Yes	Unknown	Unknown	Unknown	No	No	No	0	None	No	0	None	Missing	Missing	Yes	0.15	No
409	409	Male	2016-07-11	1966-03-03	Alive	Unknown	Unknown	Unknown	Unknown	2016-02-15	49	C17.2	8240/3	1	Outside the university hospital	Unknown	Unknown	Unknown	Unknown	Unknown		Unknown	Unknown	Unknown	Unknown	Unknown	Unknown	No	No	Yes	1	HEP	Yes	1	HEP	Missing	Missing	Yes	0.02	No
410	410	female	2016-07-26	1946	2017	2016-04-15	103	3	0	2016-07-27	69	C16.0	8013/3	3	Outside the university hospital	General practitioner	No	yes	Weight loss, Loss of appetite	Yes	Sonography/ CT	Unknown	Unknown	No	Smokers	Unknown	Unknown	Yes	Yes	Yes	2	HEP, PUL	Yes	1	HEP	Negative	Positive	Yes	0.9	No
411	411	Female	2016-07-28	1943	Alive	2014-07-01	700	22	1	2016-05-31	72	C17.2	8240/3	1	Outside the university hospital	Physician in private practice	Yes	R23.2	Weight loss	Unknown		Unknown	Unknown	Unknown	Smokers	No	Yes	Yes	No	Yes	2	HEP, PER	Yes	2	HEP, PER	Positive	Positive	Yes	<2%	No
412	412	Female	2016-07-29	1970-12-02	Alive	Unknown	Unknown	Unknown	Unknown	2015-04-15	44	C17.2	8240/3	1	Outside the university hospital	Other hospital	Yes	E34	None	Unknown		No	Not a random finding	No	Stop smoking	Unknown	Unknown	No	No	Yes	1	HEP	Yes	1	HEP	Missing	Missing	Yes	0.02	Yes
413	413	female	2016-08-17	1936	2017	2016-07-01	12	0	0	2016-07-13	79	C17.0	8240/3	1	Outside the university hospital	Other hospital	No	No	None	No		Yes	EGD	Yes	Non-smokers	No	Yes	Yes	No	No	0	None	No	0	None	Positive	Positive	Yes	<2%	No
414	414	Male	2016-08-31	1961	Alive	2016-06-01	44	1	0	2016-07-15	54	C17.2	8240/3	1	Outside the university hospital	Other hospital	Yes	R10.4	None	Unknown		No	Not a random finding	No	Smokers	No	No	No	No	Yes	1	HEP, LYM	Yes	1	HEP	Missing	Missing	Yes	<2%	No
415	415	Female	2016-09-26	1983-05-06	Alive	2016-07-15	73	2	0	2016-09-26	33	C80.0	8249/3	2	Outside the university hospital	General practitioner	Yes	R10.4	None	Yes	Sonography	No	Not a random finding	No	Unknown	Unknown	Unknown	No	Yes	Yes	2	HEP, OTH	Yes	1	HEP	Negative	Positive	Yes	0.05	No
416	416	Female	2016-11-21	1961	Alive	2016-07-01	14	0	0	2016-07-15	55	C17.2	8249/3	2	Outside the university hospital	Unknown	Yes	R23.2	None	Unknown		Unknown	Unknown	Unknown	Non-smokers	No	Unknown	Yes	Yes	Yes	1	HEP	Yes	1	HEP	Positive	Positive	Yes	0.05	Yes
417	417	Male	2016-08-24	1970-07-13	Alive	2016-08-15	17	0	0	2016-09-01	46	C25.0	8013/3	3	Outside the university hospital	Other hospital	Yes	R10.1	Nausea, Vomiting	Yes	Sonography/ MRI	No	Not a random finding	No	Non-smokers	No	No	Yes	Yes	Yes	1	HEP	Yes	1	HEP	Positive	Positive	Yes	0.25	No
418	418	Male	2016-09-02	1940-09-22	Alive	Unknown	Unknown	Unknown	Unknown	2016-08-15	75	C25.9	8249/3	2	Outside the university hospital	Other hospital	Unknown	Unknown	Unknown	Yes	CT	Unknown	Unknown	No	Unknown	Unknown	Unknown	No	No	Yes	2	HEP, LYM	Yes	2	HEP, LYM	Missing	Missing	No		No
419	419	Male	2016-09-07	1961-12-08	Alive	Unknown	Unknown	Unknown	Unknown	2016-05-15	54	C16.9	8246/3	Unknown	Outside the university hospital	Unknown	Unknown	Unknown	Unknown	Unknown		Unknown	Unknown	Unknown	Unknown	Unknown	Unknown	No	No	Yes	2	PUL, LYM	No	0	None	Missing	Missing	No		No
420	420	Male	2016-09-06	1946	2016	Unknown	Unknown	Unknown	Unknown	2016-05-15	70	C18.9	8244/3	3	Outside the university hospital	Other hospital	Unknown	Unknown	Unknown	Unknown		Unknown	Unknown	Unknown	Unknown	Unknown	Unknown	No	No	Yes	3	LYM, OTH	Yes	2	LYM, OTH	Missing	Missing	Yes	0.3	No
421	421	Female	2016-09-13	1955-09-03	Alive	2015-12-15	275	9	0	2016-09-15	61	C25.4	8246/3	3	Outside the university hospital	Physician in private practice	Yes	K52.9	Weight loss, Night sweats, Nocturnal flatulence, Fatty stools, General Condition Reduction	Yes	Sonography	No	Not a random finding	No	Non-smokers	No	Unknown	Yes	No	No	0	None	No	0	None	Positive	Positive	Yes	0.3	Yes
422	422	Male	2016-10-18	1958-03-19	Alive	Unknown	Unknown	Unknown	Unknown	2016-09-15	58	C26.9	8249/3	2	Outside the university hospital	Unknown	Unknown	Unknown	Unknown	Unknown		Unknown	Unknown	Unknown	Unknown	Unknown	Unknown	No	No	Yes	1	HEP	Yes	1	HEP	Missing	Missing	Yes	0.1	No
423	423	Male	2016-09-26	1936	2017	2015-12-15	275	9	0	2016-09-15	79	C17.2	8249/3	2	Outside the university hospital	Physician in private practice	Yes	K52.9	Weight loss	Yes	Sonography/ MRI	No	Not a random finding	No	Stop smoking	No	No	No	Yes	Yes	1	HEP	Yes	1	HEP	Positive	Positive	Yes	0.05	No
424	424	female	2016-09-30	1951-02-01	2016	2016-09-05	25	0	0	2016-09-30	65	C80.0	8246/3	3	Outside the university hospital	Other hospital	Yes	R10.1	None	No		Yes	Coincidence during other surgery	No	Unknown	Unknown	Unknown	No	Yes	Yes	1	LYM	Yes	1	LYM	Negative	Positive	Yes	0.8	No
425	425	Male	2016-11-30	1945-08-17	Alive	2016-11-30	0	0	0	2016-11-30	71	C17.0	8240/3	1	Within the university hospital	Ear, nose and throat physician	No	No	None	Yes	CT	Yes	Staging in the frame of another malignancy	No	Stop smoking	No	No	Yes	No	No	0	None	No	0	None	Positive	Positive	Yes	0.02	Yes
426	426	Female	2016-10-07	1957-02-19	Alive	Unknown	Unknown	Unknown	Unknown	2015-10-15	58	C25.2	8249/3	2	Outside the university hospital	Unknown	Unknown	Unknown	Unknown	Unknown		Unknown	Unknown	Unknown	Unknown	Unknown	Unknown	No	No	Yes	1	HEP	Yes	1	HEP	Missing	Missing	Yes	0.1	No
427	427	female	2016-10-28	1905-05-02	2017	2013-06-18	1093	35	2	2016-06-15	66	C80.0	8240/3	1	Outside the university hospital	Unknown	Yes	R23.2, K52.9, E34.0	Weight loss, Polakisuria	Unknown		No	Not a random finding	No	Unknown	Unknown	Unknown	No	No	Yes	3	PER, LYM, PLE	Yes	3	PER, LYM, PLE	Missing	Missing	Yes	0.02	No
428	428	Male	2016-11-02	1934-12-09	Alive	Unknown	Unknown	Unknown	Unknown	2016-09-15	81	C26.9	8249/3	2	Outside the university hospital	Other hospital	Unknown	Unknown	Unknown	Yes	CT	Unknown	Unknown	No	Unknown	Unknown	Unknown	No	No	Yes	1	HEP	Yes	1	HEP	Missing	Missing	Yes	0.05	No
429	429	Male	2017-07-04	1952-02-09	Alive	2016-11-15	231	7	0	2017-07-04	65	C25.0	8249/3	2	Within the university hospital	General Surgery	No	No	None	Yes	PET	Yes	Coincidence during other surgery	No	Unknown	Unknown	Unknown	Yes	Yes	No	0	None	No	0	None	Positive	Positive	Yes	0.1	No
430	430	Male	2016-11-14	1964	Alive	Unknown	Unknown	Unknown	Unknown	2009-11-15	45	C25.2	8240/3	1	Outside the university hospital	Unknown	Unknown	Unknown	Unknown	Unknown		Unknown	Unknown	Unknown	Non-smokers	No	No	No	No	Yes	1	HEP, ADR	No	0	None	Negative	Positive	Yes	0.02	No
431	431	Male	2018-11-08	1948-12-13	Alive	2018-10-10	33	1	0	2018-11-12	69	C25.0	8249/3	2	Outside the university hospital	Physician in private practice	Yes	R10.4	Constipation, Nausea, Vomiting, Weight loss	Yes	Sonography	No	Not a random finding	No	Unknown	No	Unknown	No	Yes	Yes	2	HEP, PUL	Yes	2	HEP, PUL	Positive	Positive	Yes	0.2	Yes
432	432	Male	2016-11-21	1941-06-13	Alive	Unknown	Unknown	Unknown	Unknown	2016-10-15	75	C25.0	8246/3	2	Outside the university hospital	Unknown	Unknown	Unknown	Unknown	Unknown		Unknown	Unknown	Unknown	Unknown	Unknown	Unknown	No	No	Yes	2	HEP, OSS	Yes	2	HEP, OSS	Missing	Missing	Yes	0.05	Yes
433	433	female	2016-11-28	1952-01-29	2017	2015-12-15	353	11	0	2016-12-02	64	C17.9	8249/3	2	Outside the university hospital	General practitioner	Yes	R23.2, K52.9, E34.0	Weight loss	Yes	Sonography	No	Not a random finding	No	Unknown	Unknown	Yes	No	Yes	Yes	2	HEP, OSS	Yes	2	HEP, OSS	Positive	Positive	Yes	0.1	No
434	434	Male	2016-12-21	1952-04-17	Alive	2016-12-02	19	0	0	2016-12-21	64	C24.1	8240/3	1	Outside the university hospital	Physician in private practice	No	yes	Elevated liver values	Yes	CT	Yes	Coincidence in imaging	No	Unknown	Unknown	Unknown	Yes	No	No	0	None	No	0	None	Negative	Positive	Yes	0.03	No
435	435	Male	2016-12-21	1948-10-26	Alive	2016-12-15	7	0	0	2016-12-22	68	C17.9	8249/3	2	Outside the university hospital	Unknown	Yes	R23.2, K52.9	None	Yes	CT	No	Not a random finding	No	Unknown	Unknown	Unknown	Yes	No	No	0	None	No	0	None	Positive	Positive	Yes	0.02	No
436	436	Female	2017-01-27	1947-08-02	Alive	2014-07-01	959	31	2	2017-02-14	69	C17.0	8240/3	1	Outside the university hospital	General practitioner	Yes	R23.2, K52.9, R00.0	Weight loss, General Condition Reduction, Nausea	Yes	Sonography	No	Not a random finding	No	Non-smokers	No	No	Yes	Yes	Yes	1	HEP	Yes	1	HEP	Positive	Positive	Yes	<1%	No
437	437	Male	2017-01-31	1958-11-21	Alive	2015-02-10	731	24	2	2017-02-10	58	C25.2	8249/3	2	Outside the university hospital	General practitioner	No	yes	Weight loss, General Condition Reduction, Nausea, Vomiting	Yes	CT	No	Not a random finding	No	Unknown	Unknown	Unknown	Yes	No	Yes	1	HEP	No	0	None	Negative	Positive	Yes	0.1	No
438	438	Male	2017-02-24	1959-09-11	Alive	2017-02-15	15	0	0	2017-03-02	57	C17.2	8249/3	1	Outside the university hospital	Physician in private practice	Yes	R10.4	Constipation tendency	Yes	Sonography/ CT	No	Not a random finding	No	Non-smokers	No	Yes	Yes	No	No	0	None	No	0	None	Positive	Positive	Yes	0.05	No
439	439	Male	2017-03-07	1957-12-02	Alive	2016-10-15	0	0	0	2016-10-15	58	C18.1	8240/3	1	Outside the university hospital	Other hospital	No	No	None	No		Yes	Appendectomy	No	Stop smoking	No	Unknown	No	No	No	0	None	No	0	None	Missing	Missing	No		No
440	440	Male	2017-02-13	1950-03-02	Alive	Unknown	Unknown	Unknown	Unknown	2017-02-15	66	C25.9	8240/3	1	Outside the university hospital	Other hospital	No	yes	Weight loss	Unknown		Unknown	Unknown	Unknown	Stop smoking	Dry	Unknown	No	No	No	0	None	No	0	None	Missing	Missing	Yes	0.01	No
441	441	Male	2017-02-13	1950-03-02	Alive	Unknown	Unknown	Unknown	Unknown	2017-02-15	66	C17.9	8240/3	1	Outside the university hospital	Other hospital	No	yes	Weight loss	Unknown		Unknown	Unknown	Unknown	Stop smoking	Dry	Unknown	No	No	No	0	None	No	0	None	Missing	Missing	Yes	0.01	No
442	442	Female	2017-03-09	1935-08-15	Alive	2010-07-01	2469	81	6	2017-04-04	81	C25.9	8240/3	1	Outside the university hospital	Other hospital	Yes	R10.4	Slight steatorrhoea, Weight loss, Night sweat	Yes	MRI	Yes	Coincidence during other surgery	No	Unknown	Unknown	Unknown	Yes	No	No	0	None	No	0	None	Positive	Positive	Yes	<1%	Yes
443	443	Male	2017-04-20	1939-02-09	Alive	2016-04-15	370	12	1	2017-04-20	78	C17.2	8249/3	2	Outside the university hospital	General practitioner	Yes	R10.4	Weight loss, Loss of appetite	Yes	Sonography	No	Not a random finding	No	Non-smokers	No	Yes	Yes	Yes	Yes	1	HEP	Yes	1	HEP	Positive	Positive	Yes	0.04	Yes
444	444	Male	2017-05-07	1951-08-18	2017	2016-12-15	144	4	0	2017-05-08	65	C22.7	8246/3	3	Outside the university hospital	General practitioner	Yes	R10.1	None	Yes	Sonography	No	Not a random finding	No	Smokers	No	Unknown	Yes	Yes	Yes	1	LYM	Yes	1	LYM	Positive	Positive	Yes	0.85	No
445	445	Male	2017-05-08	1944-04-13	Alive	2017-07-01	81	2	0	2017-09-20	73	C17.1	8249/3	2	Outside the university hospital	Other hospital	Yes	R00.0	None	Yes	Endosonography	Yes	Endoscopy	Yes	Unknown	Unknown	Yes	Yes	No	No	0	None	No	0	None	Positive	Positive	Yes	0.05	No
446	446	Male	2017-05-18	1959-04-17	Alive	2015-05-15	733	24	2	2017-05-17	58	C15.9	8246/3	3	Outside the university hospital	Other hospital	No	yes	Dyphagia	Yes	CT	No	Not a random finding	Unknown	Unknown	Unknown	Unknown	Yes	No	Yes	1	LYM	No	0	None	Negative	Positive	Yes	>70%	No
447	447	female	2017-06-08	1944-04-12	2018	2017-01-15	120	4	0	2017-05-15	73	C17.2	8249/3	2	Outside the university hospital	Physician in private practice	Yes	R10.3, K52.9	Weight loss	Yes	CT	No	Not a random finding	Yes	Non-smokers	No	Yes	No	Yes	Yes	2	PER, HEP	Yes	1	HEP	Missing	Missing	Yes	0.05	No
448	448	Female	2017-07-20	1945-06-16	Alive	2017-07-15	5	0	0	2017-07-20	72	C17.2	8240/3	1	Outside the university hospital	General practitioner	Yes	R10.4	None	Yes	CT	Yes	Coincidence in imaging	No	Unknown	Unknown	Unknown	Yes	Yes	Yes	1	PER	Yes	1	HEP	Positive	Positive	Yes	<1%	No
449	449	Female	2017-09-12	1948-05-04	Alive	Unknown	Unknown	Unknown	Unknown	2008-01-15	59	C17.9	8249/3	2	Outside the university hospital	Other hospital	Yes	K52.9	None	Unknown		Unknown	Unknown	Unknown	Unknown	Unknown	Unknown	No	No	Yes	1	HEP	No	0	None	Missing	Missing	Yes	0.05	No
450	450	Male	2017-06-27	1939-10-19	Alive	Unknown	Unknown	Unknown	Unknown	2017-04-15	77	C17.9	8240/3	1	Outside the university hospital	Unknown	Unknown	Unknown	Unknown	Unknown		Unknown	Unknown	Unknown	Unknown	Unknown	Unknown	No	No	Yes	1	LYM	No	0	None	Missing	Missing	No		Yes
451	451	Male	2017-07-18	1965-07-11	Alive	Unknown	Unknown	Unknown	Unknown	2017-05-15	51	C17.1	8249/3	2	Outside the university hospital	Other hospital	Unknown	Unknown	Unknown	Yes	CT	Unknown	Unknown	No	Stop smoking	No	No	Yes	Yes	Yes	2	HEP, LYM	Yes	2	HEP, LYM	Positive	Positive	Yes	0.1	No
452	452	Female	2018-07-31	1956-09-01	Alive	2017-02-15	348	11	0	2018-01-29	61	C25	8151/1	Unknown	Within the university hospital	Endocrinology	No	yes	Hypoglycaemia	Yes	MRI/ Endosonography	No	Not a random finding	No	Non-smokers	No	Yes	No	No	No	0	None	No	0	None	Missing	Missing	No		No
453	453	Female	2017-07-11	1978-09-05	Alive	2017-06-18	0	0	0	2017-06-18	38	C17.2	8240/3	1	Outside the university hospital	Other hospital	No	yes	Ileus	No		Yes	Ileus	No	Unknown	Unknown	Unknown	No	No	No	0	None	No	0	None	Missing	Missing	Yes	<2%	No
454	454	Male	2017-10-18	1941-04-20	Alive	Unknown	Unknown	Unknown	Unknown	2008-10-15	68	C25.9	8249/3	2	Outside the university hospital	Unknown	Unknown	Unknown	Unknown	Unknown		Unknown	Unknown	Unknown	Unknown	Unknown	Unknown	No	No	Yes	3	HEP, LYM, OSS	Yes	1	LYM	Missing	Missing	Yes	<1%	No
455	455	Female	2017-08-08	1952-08-19	Alive	Unknown	Unknown	Unknown	Unknown	2017-05-15	64	C21.0	8041/3	3	Outside the university hospital	Unknown	Unknown	Unknown	Unknown	Unknown		Unknown	Unknown	Unknown	Unknown	Unknown	Unknown	No	No	No	0	None	No	0	None	Missing	Missing	No		No
456	456	Male	2017-08-22	1962-06-17	Alive	Unknown	Unknown	Unknown	Unknown	2016-11-15	54	C25.9	8246/3	1	Outside the university hospital	Unknown	Unknown	Unknown	Unknown	Unknown		Unknown	Unknown	Unknown	Unknown	Unknown	Unknown	No	No	Yes	1	HEP	Yes	1	HEP	Missing	Missing	Yes	<1%	No
457	457	Female	2017-08-23	1936-09-14	Alive	2017-08-23	9	0	0	2017-09-01	80	C17.0	8240/3	1	Within the university hospital	Gastroenterology	No	yes	Vomiting, GI bleeding	No		Yes	Polyp	Yes	Unknown	No	Unknown	Yes	No	No	0	None	No	0	None	Negative	Positive	Yes	0.01	No
458	458	Male	2017-09-18	1959-08-07	Alive	Unknown	Unknown	Unknown	Unknown	2015-06-15	55	C80.0	8240/3	1	Outside the university hospital	Unknown	Unknown	Unknown	Unknown	Unknown		Unknown	Unknown	Unknown	Unknown	Unknown	Unknown	No	No	Yes	1	HEP	Yes	1	HEP	Missing	Missing	Yes	0.01	No
459	459	Female	2017-09-26	1943-02-02	Alive	Unknown	Unknown	Unknown	Unknown	2017-09-15	74	C16.9	8240/3	1	Outside the university hospital	Unknown	Unknown	Unknown	Unknown	No		Unknown	Unknown	Unknown	Unknown	Unknown	Unknown	No	No	No	0	None	No	0	None	Missing	Missing	No		No
460	460	Male	2017-09-26	1960-12-23	Alive	Unknown	Unknown	Unknown	Unknown	2017-08-15	56	C25.0	8246/3	2	Outside the university hospital	Unknown	Unknown	Unknown	Unknown	Unknown		Unknown	Unknown	Unknown	Smokers	Unknown	Unknown	No	No	Yes	1	HEP	Yes	1	HEP	Missing	Missing	No		No
461	461	Male	2017-09-26	1961-12-29	Alive	2017-09-15	0	0	0	2017-09-15	55	C18.1	8240/3	1	Outside the university hospital	Other hospital	No	No	None	No		Yes	Appendectomy	No	Unknown	Unknown	Unknown	No	No	No	0	None	No	0	None	Missing	Missing	No		No
462	462	Female	2019-07-24	1966-10-31	Alive	Unknown	Unknown	Unknown	Unknown	2013-01-15	46	C25.9	8249/3	2	Outside the university hospital	Unknown	Unknown	Unknown	Unknown	Unknown		Unknown	Unknown	Unknown	Unknown	No	Unknown	No	Yes	Yes	2	HEP, OTH	Yes	1	HEP	Positive	Positive	Yes	0.1	No
463	463	Male	2017-10-17	1960-06-02	Alive	Unknown	Unknown	Unknown	Unknown	2017-09-15	57	C80.0	8249/3	2	Outside the university hospital	Unknown	Yes	R10.1	None	Unknown		No	Not a random finding	No	Smokers	No	No	No	No	Yes	1	HEP	Yes	1	HEP	Missing	Missing	Yes	0.1	No
464	464	Male	2018-02-14	1954-02-06	Alive	Unknown	Unknown	Unknown	Unknown	1995-12-15	41	C18.0	8240/3	1	Outside the university hospital	Unknown	Unknown	Unknown	Unknown	Unknown		Unknown	Unknown	Unknown	Unknown	Unknown	Unknown	No	No	Yes	1	LYM	Yes	1	LYM	Missing	Missing	No		Yes
465	465	Female	2018-01-10	1958-09-20	Alive	2018-01-10	0	0	0	2018-01-10	59	C20	8246/3	1	Within the university hospital	Gastroenterology	No	No	None	No		Yes	Polyp	Yes	Smokers	No	No	Yes	No	No	0	None	No	0	None	Positive	Positive	Yes	<2%	No
466	466	Female	2018-03-19	1947-09-04	Alive	Unknown	Unknown	Unknown	Unknown	2001-11-15	54	C25.9	8240/3	1	Outside the university hospital	Other hospital	Unknown	Unknown	Unknown	Unknown		Unknown	Unknown	Unknown	Unknown	No	Unknown	No	No	Yes	1	HEP	No	0	None	Missing	Missing	Yes	0.02	No
467	467	Male	2018-03-08	1947-05-06	Alive	Unknown	Unknown	Unknown	Unknown	2017-03-15	69	C25.2	8249/3	2	Outside the university hospital	Unknown	Unknown	Unknown	Unknown	Unknown		Unknown	Unknown	No	Unknown	Unknown	Unknown	No	No	Yes	3	HEP, LYM, OSS	Yes	3	HEP, LYM, OSS	Missing	Missing	Yes	0.15	No
468	468	Female	2018-04-30	1930-12-24	Alive	Unknown	Unknown	Unknown	Unknown	2005-06-01	74	C21.0	8249/3	2	Outside the university hospital	Unknown	Unknown	Unknown	Unknown	Unknown		Unknown	Unknown	Unknown	Unknown	Unknown	Unknown	No	No	Yes	1	HEP	No	0	None	Missing	Missing	Yes	0.05	No
469	469	Male	2018-04-30	1970-02-21	Alive	2018-03-15	63	2	0	2018-05-17	48	C16.2	8246/3	1	Outside the university hospital	Other hospital	No	No	None	Yes	CT	Yes	Coincidence in imaging	No	Unknown	Unknown	Unknown	Yes	Yes	No	0	None	No	0	None	Positive	Positive	Yes	<2%	No
470	470	Male	2018-04-30	1963-08-23	Alive	Unknown	Unknown	Unknown	Unknown	2017-02-15	53	C15.4	8246/3	3	Outside the university hospital	Unknown	Unknown	Unknown	Unknown	No		Unknown	Unknown	Unknown	Unknown	Unknown	Unknown	No	No	Yes	3	LYM, HEP, OSS	No	0	None	Missing	Missing	No		No
471	471	Male	2018-05-15	1940-08-17	2019	2018-05-16	0	0	0	2018-05-16	77	C17.0	8246/3	Unknown	Within the university hospital	Cardiology	No	No	None	Yes	CT	Yes	Coincidence in imaging	No	Non-smokers	No	Unknown	No	No	No	0	None	No	0	None	Missing	Missing	No		No
472	472	Female	2018-05-16	1940-01-03	Alive	2018-03-28	0	0	0	2018-03-28	78	C17.2	8240/3	1	Outside the university hospital	Other hospital	Yes	R23.2	Fatigue	Yes	CT	Yes	Coincidence during other surgery	No	Unknown	Unknown	Yes	Yes	No	Yes	4	HEP, PER, OSS, OTH	No	0	None	Positive	Positive	Yes	<2%	No
473	473	Male	2018-05-28	1942-05-12	Alive	2018-05-29	0	0	0	2018-05-29	76	C17.0	8249/3	2	Outside the university hospital	Other hospital	No	yes	Pancreatitis	No		Yes	Endoscopy	No	Unknown	Unknown	Unknown	Yes	No	No	0	None	No	0	None	Negative	Positive	Yes	0.03	No
474	474	Male	2018-07-16	1945-10-03	Alive	2016-06-15	761	25	2	2018-07-16	72	C17.2	8240/3	1	Outside the university hospital	General practitioner	No	yes	Weight loss	Yes	CT	No	Not a random finding	No	Unknown	Unknown	Unknown	Yes	Yes	Yes	2	HEP, PUL	Yes	1	HEP	Positive	Positive	Yes	0.02	No
475	475	Male	2017-05-08	1985-02-22	Alive	2018-04-09	1	0	0	2018-04-10	33	C18.1	8240/3	1	Outside the university hospital	Other hospital	No	yes	Acute appendicitis	No		Yes	Appendectomy	No	Unknown	Unknown	Unknown	No	No	No	0	None	No	0	None	Positive	Positive	Yes	<1%	No
476	476	Female	2018-06-05	1955-04-05	Alive	2018-06-01	91	2	0	2018-08-31	63	C17.2	8240/3	1	Within the university hospital	Cardiology	Yes	K52.9	Haematuria	Yes	CT	Yes	Coincidence in imaging	No	Unknown	Unknown	Unknown	No	Yes	Yes	2	HEP, OTH	Yes	1	HEP	Positive	Positive	Yes	<2%	No
477	477	Male	2018-06-29	1941-12-12	Alive	2018-05-28	9	0	0	2018-06-06	76	C25.2	8249/3	2	Outside the university hospital	Other hospital	No	yes	Nausea, Weight loss	Yes	CT	Yes	Coincidence in imaging	No	Smokers	No	No	Yes	No	Yes	1	PUL	Yes	1	PUL	Positive	Positive	Yes	0.1	No
478	478	Female	2018-08-18	1956-10-22	Alive	Unknown	Unknown	Unknown	Unknown	2018-03-15	61	C20	8246/3	3	Outside the university hospital	Unknown	Unknown	Unknown	Unknown	Unknown		Unknown	Unknown	Unknown	Unknown	Unknown	Unknown	No	No	Yes	4	HEP, LYM, OSS, PER	Yes	4	HEP, LYM, OSS, PER	Missing	Missing	Yes	0.7	No
479	479	Female	2018-09-25	1967-03-28	Alive	2018-08-15	70	2	0	2018-10-24	51	C16.9	8240/3	1	Outside the university hospital	Other hospital	Yes	R10.1	Weight loss	No		No	Not a random finding	Yes	Smokers	Yes	Unknown	Yes	No	No	0	None	No	0	None	Positive	Positive	Yes	<2%	No
480	480	Male	2018-10-30	1951-05-01	Alive	2018-10-07	8	0	0	2018-10-15	67	C20	8246/3	3	Outside the university hospital	Other hospital	No	yes	Haematochondria	Yes	MRI	No	Not a random finding	Yes	Unknown	Unknown	Unknown	No	No	No	0	None	No	0	None	Negative	Positive	Yes	0.4	No
481	481	Male	2018-12-21	1960-08-20	Alive	2018-12-15	7	0	0	2018-12-22	58	C18.1	8240/3	1	Within the university hospital	General Surgery	No	yes	Weight loss	No		Yes	Appendectomy	No	Unknown	Unknown	Unknown	Yes	No	No	0	None	No	0	None	Positive	Positive	Yes	<1%	No
482	482	Female	2019-01-22	1960-12-29	Alive	Unknown	Unknown	Unknown	Unknown	2018-05-15	57	C25.2	8013/3	3	Outside the university hospital	Unknown	Unknown	Unknown	Unknown	Unknown		Unknown	Unknown	Unknown	Unknown	Unknown	Unknown	No	Yes	Yes	2	HEP, PUL	No	0	None	Positive	Positive	Yes	0.4	No
483	483	Female	2019-01-30	1934-04-02	Alive	2019-01-15	0	0	0	2019-01-15	84	C25.9	8249/3	2	Outside the university hospital	Unknown	No	No	None	Unknown		Unknown	Unknown	Unknown	Smokers	No	Unknown	No	No	Yes	3	LYM, PER, PUL	Yes	3	LYM, PER, PUL	Missing	Missing	Yes	0.2	No
484	484	Male	2019-03-18	1953-05-11	Alive	Unknown	Unknown	Unknown	Unknown	2018-04-15	64	C17	8153/1	1	Outside the university hospital	Unknown	Unknown	Unknown	Unknown	Unknown		Unknown	Unknown	Unknown	Unknown	Unknown	Unknown	No	No	Yes	1	HEP	Yes	1	HEP	Missing	Missing	No		No
485	485	Male	2019-03-28	1973-01-22	Alive	Unknown	Unknown	Unknown	Unknown	2018-10-15	45	C16.8	8240/3	1	Outside the university hospital	Unknown	Unknown	Unknown	Unknown	No		Unknown	Unknown	Unknown	Unknown	Unknown	Unknown	No	No	No	0	None	No	0	None	Missing	Missing	Yes	<2%	No
486	486	Female	2019-03-28	1944-11-02	Alive	2018-11-15	120	4	0	2019-03-15	74	C26.9	8249/3	2	Outside the university hospital	General practitioner	Yes	R23.2, K52.9	Weight loss	Yes	Sonography	No	Not a random finding	No	Unknown	Unknown	Yes	No	Yes	Yes	1	HEP	Yes	1	HEP	Positive	Positive	Yes	0.05	No
487	487	Female	2019-04-01	1938-06-26	Alive	Unknown	Unknown	Unknown	Unknown	2019-01-15	80	C80.0	8240/3	1	Outside the university hospital	Other hospital	Unknown	Unknown	Unknown	Unknown		Unknown	Unknown	No	Unknown	Unknown	Unknown	No	No	Yes	1	HEP	Yes	1	HEP	Missing	Missing	Yes	0.01	No
488	488	Male	2019-04-16	1936-11-17	Alive	Unknown	Unknown	Unknown	Unknown	2010-03-15	73	C18.0	8240/3	1	Outside the university hospital	Unknown	Unknown	Unknown	Unknown	Unknown		Unknown	Unknown	Unknown	Unknown	Unknown	Unknown	No	No	Yes	1	HEP	No	0	None	Missing	Missing	No		No
